# Supplementary material for: Metabolic modeling of the International Space Station microbiome reveals key microbial interactions
Source: Microbiome. 2022 Jul 6;10:102. doi: 10.1186/s40168-022-01279-y (PMC9258157; doi:10.1186/s40168-022-01279-y)
Supplement: Supplementary file 9 — Additional file 8: Supplementary Table S1. RefSeq and GenBank Accession identification numbers for the microorganisms used in this study. Supplementary Table S2. Details of genome-scale metabolic network reconstructions. Supplementary Table S3. List of seed metabolites used in the analyses. Supplementary Table S4. Relative abundances of microorganisms in the flight-locations considered. Supplementary Table S5. Metabolic benefit provided by an individual microorganism to the rest of the community. Supplementary Table S6. Metabolic benefit provided by each family to the rest of the community. Supplementary Table S7. Metabolic support provided to an individual microorganism by the rest of the community. Supplementary Table S8. Metabolic support provided to an individual microorganism by another microorganism in the community. Supplementary Table S9. Nature of interactions as predicted by the constraint-based analyses. [file 40168_2022_1279_MOESM8_ESM.xlsx]

## Sheet: Documentation
This document contains all Supplementary Tables
Table S1	RefSeq and GenBank Accession identification numbers for microorganisms used in this study
	RefSeq and GenBank accession IDs used in this study. As detailed in the comments, the sequences fall into three categories, namely: a) ISS strain sequences b) ISS strain sequence not compatible with KBase hence reference sequence used, and c) ISS strain sequence not available, hence reference sequence used
Table S2	Details of genome-scale metabolic network reconstructions
	The table contains information regarding the template for reconstruction, as well as the number of reactions in the model as reported by KBase.
Table S3	List of seed metabolites used in the analyses
	The list contains components of minimal medium as obtained from cobrapy, as well as other co-factors and coenzymes.
Table S4	Relative abundances of microorganisms in the flight-locations considered
	The table contains the relative abundance of microorganisms in the corresponding location and Flight. Only microorganisms that coexist with Klebsiella pneumoniae with a relative abundance of >1% have been shown here.
Table S5	Metabolic benefit provided by an individual microorganism to the rest of the community
	Community Support Index A→Ã (%)
Table S6	Metabolic benefit provided by each family to the rest of the community
	Community Support Index A→Ã (%)
Table S7	Metabolic support provided to an individual microorganism by the rest of the community
	Community Support Index Ã→A (%)
Table S8	Metabolic support provided to an individual microorganism by another microorganism in the community
	Metabolic Support Index (A|A∪B) (%)
Table S9	Nature of interactions as predicted by the constraint-based analyses
	vbio here refers to the growth rate of a microorganism. The growth rates in two scenarios -- individual and in the two-membered community have been calculated. The effect has been determined by calculating the percentage increase in growth rate. The effect was considered significant if the growth rates increased or decreased by 10% or higher.

## Sheet: S1
Table S1: RefSeq and GenBank Accession identification numbers for microorganisms used in this study
Microorganism	Strain	Assembly	Representative	Comment
Aspergillus niger	CBS 513.88	GCF_000002855.3_ASM285v2	yes	ISS sequence not compatible with KBase
Enterobacter asburiae	PDN3	GCF_000799205.1_ASM79920v1	yes	ISS sequence unavailable, reference genome used
Enterobacter cancerogenus	MiY-F	GCF_009648915.1_ASM964891v1	yes	ISS sequence unavailable, reference genome used
Enterobacter cloacae	GGT036	GCF_000770155.1_ASM77015v1	yes	ISS sequence unavailable, reference genome used
Enterobacter hormaechei	YT3	GCF_000328885.1_SOAPdenovo	yes	ISS sequence unavailable, reference genome used
Enterobacter roggenkampii	DSM 16690	GCF_001729805.1_ASM172980v1	yes	ISS sequence unavailable, reference genome used
Enterobacter sp. strain NFIX59	NFIX59	GCF_900113755.1_IMG-taxon_2602042047	no	ISS sequence unavailable, reference genome used
Enterococcus avium	ATCC 14025	GCF_000407245.1_Ente_aviu_ATCC14025_V2	yes	ISS sequence unavailable, reference genome used
Enterococcus faecalis	39EA1	GCF_003319815.1_ASM331981v1	yes	ISS sequence unavailable, reference genome used
Escherichia coli	K-12 substr. MG1655	GCF_000005845.2_ASM584v2	yes	ISS sequence unavailable, reference genome used
Klebsiella aerogenes strain IIIF7SW-P1	IIIF7SW-P1	GCF_013403435.1_ASM1340343v1	ISS	ISS sequence
Klebsiella oxytoca	10-5243	GCF_000247855.1_Kleb_oxyt_10-5243_V1	yes	ISS sequence unavailable, reference genome used
Klebsiella pneumoniae	HS11286	GCF_000240185.1_ASM24018v2	yes	ISS sequence unavailable, reference genome used
Klebsiella pneumoniae strain F3-2P(2*)	F3-2P(2*)	GCF_014162935.1_ASM1416293v1	ISS	ISS sequence
Klebsiella quasipneumoniae strain IF1SW-B2	IF1SW-B2	GCF_013366635.1_ASM1336663v1	ISS	ISS sequence
Klebsiella quasipneumoniae strain IF1SW-P3	IF1SW-P3	GCF_013366555.1_ASM1336655v1	ISS	ISS sequence
Klebsiella quasipneumoniae strain IF1SW-P4	IF1SW-P4	GCF_013366575.1_ASM1336657v1	ISS	ISS sequence
Klebsiella quasipneumoniae strain IF2SW-B3	IF2SW-B3	GCF_013366565.1_ASM1336656v1	ISS	ISS sequence
Klebsiella quasipneumoniae strain IF2SW-P1	IF2SW-P1	GCF_013366585.1_ASM1336658v1	ISS	ISS sequence
Klebsiella quasipneumoniae strain IIIF3SW-P1	IIIF3SW-P1	GCF_013377655.1_ASM1337765v1	ISS	ISS sequence
Klebsiella sp. strain MS 92-3	MS 92-3	GCF_000195655.1_ASM19565v1	no	ISS sequence unavailable, reference genome used
Klebsiella variicola	FH-1	GCF_013305245.1_ASM1330524v1	yes	ISS sequence unavailable, reference genome used
Paenibacillus polymyxa	CF05	GCF_000785455.1_ASM78545v1	yes	ISS sequence unavailable, reference genome used
Paenibacillus polymyxa strain IIF5SW-B3	IIF5SW-B3	GCF_013346085.1_ASM1334608v1	ISS	ISS sequence
Paenibacillus polymyxa strain IIF5SW-B4	IIF5SW-B4	GCF_013345675.1_ASM1334567v1	ISS	ISS sequence
Pantoea agglomerans	L15	GCF_003860325.1_ASM386032v1	yes	ISS sequence unavailable, reference genome used
Pantoea ananatis	PA13	GCF_000233595.1_ASM23359v1	yes	ISS sequence unavailable, reference genome used
Pantoea conspicua	LMG 24534	GCF_002095315.1_ASM209531v1	yes	ISS sequence unavailable, reference genome used
Pantoea dispersa	625	GCF_009866445.1_ASM986644v1	yes	ISS sequence unavailable, reference genome used
Pantoea sp. strain 3.5.1	3.5.1	GCF_000731025.2_ASM73102v2	no	ISS sequence unavailable, reference genome used
Pantoea sp. strain A4	A4	GCF_000295955.2_ASM29595v2	no	ISS sequence unavailable, reference genome used
Pantoea sp. strain At-9b	At-9b	GCF_000175935.2_ASM17593v2	no	ISS sequence unavailable, reference genome used
Pantoea sp. strain FF5	FF5	GCF_000612605.1_FF5	yes	ISS sequence unavailable, reference genome used
Pantoea sp. strain IMH	IMH	GCF_000599885.1_IMH	no	ISS sequence unavailable, reference genome used
Pantoea sp. strain NGS-ED-1003	NGS-ED-1003	GCF_000738765.1_ASM73876v1	no	ISS sequence unavailable, reference genome used
Pantoea sp. strain OXWO6B1	OXWO6B1	GCF_001641135.1_ASM164113v1	no	ISS sequence unavailable, reference genome used
Pantoea vagans	LMG 24199	GCF_004792415.1_ASM479241v1	yes	ISS sequence unavailable, reference genome used
Penicillium chrysogenum	P2niaD18	GCA_000710275.1_ASM71027v1	yes	ISS sequence not compatible with KBase
Penicillium flavigenum	IBT 14082	GCA_002072365.1_ASM207236v1	yes	ISS sequence unavailable, reference genome used
Penicillium nalgiovense	IBT 13039	GCA_002072425.1_ASM207242v1	yes	ISS sequence unavailable, reference genome used
Penicillium rubens	Wisconsin 54-1255	GCF_000226395.1_PenChr_Nov2007	yes	ISS sequence unavailable, reference genome used
Rahnella aquatilis	CIP 78.65 = ATCC 33071	GCF_000241955.1_ASM24195v1	yes	ISS sequence unavailable, reference genome used
Rhodotorula sp. strain JG-1b	JG-1b	GCA_001541205.1_Rhosp1	yes	ISS sequence unavailable, reference genome used
Rhodotorula toruloides	NP11	GCF_000320785.1_RHOziaDV1.0	yes	ISS sequence unavailable, reference genome used
Salmonella enterica	LT2	GCF_000006945.2_ASM694v2	yes	ISS sequence unavailable, reference genome used
Shigella sonnei	ECH+12	GCF_002247485.1_ASM224748v1	yes	ISS sequence unavailable, reference genome used
Staphylococcus aureus	NCTC 8325	GCF_000013425.1_ASM1342v1	yes (reference)	ISS sequence unavailable, reference genome used
Staphylococcus epidermidis	ATCC 14990	GCF_006094375.1_ASM609437v1	yes	ISS sequence unavailable, reference genome used
Staphylococcus haemolyticus	S167	GCF_001611955.1_ASM161195v1	yes	ISS sequence unavailable, reference genome used
Staphylococcus saprophyticus	NCTC7666	GCF_900635295.1_40853_E01	yes	ISS sequence unavailable, reference genome used
Staphylococcus sp. strain LCT-H4	LCT-H4	GCF_001866145.1_ASM186614v1	no	ISS sequence unavailable, reference genome used
Staphylococcus warneri	NCTC4133	GCF_900636255.1_40295_A02	yes	ISS sequence unavailable, reference genome used

## Sheet: S2
Table S2: Details of genome-scale metabolic network reconstructions
Microorganism	Size of the annotated genome (bp)	KBase Rxns	KBase Compounds	KBase Genes	Reactions added during gap-filling
Aspergillus niger	34006671	1149
Enterobacter asburiae	4625174	1541	1423	1270	27
Enterobacter cancerogenus	4992573	1541	1430	1281	26
Enterobacter cloacae	4848754	1556	1433	1306	28
Enterobacter hormaechei	4809358	1547	1426	1297	29
Enterobacter roggenkampii	4899997	1535	1435	1277	27
Enterobacter sp. strain NFIX59	4697674	1567	1451	1324	24
Enterococcus avium	4614282	1092	1085	1186	77
Enterococcus faecalis	2707177	993	1010	727	114
Escherichia coli	4641652	1591	1457	1299	14
Klebsiella aerogenes strain IIIF7SW-P1	5147257	1604	1462	1414	22
Klebsiella oxytoca	5994455	1665	1509	1678	21
Klebsiella pneumoniae	5682322	1628	1490	1590	21
Klebsiella pneumoniae strain F3-2P(2*)	5491924	1627	1493	1527	24
Klebsiella quasipneumoniae strain IF1SW-B2	5195913	1645	1497	1554	20
Klebsiella quasipneumoniae strain IF1SW-P3	5196283	1645	1497	1554	20
Klebsiella quasipneumoniae strain IF1SW-P4	5196206	1646	1497	1554	21
Klebsiella quasipneumoniae strain IF2SW-B3	5196325	1645	1497	1554	20
Klebsiella quasipneumoniae strain IF2SW-P1	5196423	1647	1498	1554	22
Klebsiella quasipneumoniae strain IIIF3SW-P1	5157465	1633	1494	1542	22
Klebsiella sp. strain MS 92-3	5646513	1617	1486	1569	24
Klebsiella variicola	5652418	1644	1504	1587	23
Paenibacillus polymyxa	5762608	1265	1247	1146	52
Paenibacillus polymyxa strain IIF5SW-B3	5803136	1283	1276	1131	53
Paenibacillus polymyxa strain IIF5SW-B4	5803259	1283	1276	1131	53
Pantoea agglomerans	4858869	1491	1389	1235	31
Pantoea ananatis	4867131	1518	1404	1265	32
Pantoea conspicua	4308858	1388	1330	1115	39
Pantoea dispersa	4740205	1488	1376	1247	32
Pantoea sp. strain 3.5.1	4964649	1514	1423	1274	32
Pantoea sp. strain A4	5329719	1495	1404	1301	31
Pantoea sp. strain At-9b	6312783	1573	1473	1564	29
Pantoea sp. strain FF5	4548084	1500	1410	1222	33
Pantoea sp. strain IMH	4091152	1415	1300	1122	29
Pantoea sp. strain NGS-ED-1003	4809062	1506	1416	1241	32
Pantoea sp. strain OXWO6B1	5236140	1498	1380	1288	32
Pantoea vagans	4790329	1483	1374	1254	33
Penicillium chrysogenum	32525541	1216
Penicillium flavigenum	32903267	1147
Penicillium nalgiovense	33006161	1153
Penicillium rubens	32223735	1221
Rahnella aquatilis	5448900	1530	1394	1398	20
Rhodotorula sp. strain JG-1b	19393393	876
Rhodotorula toruloides	20223942	920
Salmonella enterica	4951383	1546	1422	1272	19
Shigella sonnei	4822833	1593	1462	1299	17
Staphylococcus aureus	2821361	1108	1100	772	67
Staphylococcus epidermidis	2491058	1086	1079	753	62
Staphylococcus haemolyticus	2560146	1106	1103	751	73
Staphylococcus saprophyticus	2610800	1117	1104	785	69
Staphylococcus sp. strain LCT-H4	2782699	1175	1155	863	60
Staphylococcus warneri	2430678	1104	1080	744	76

## Sheet: S3
Table S3: List of seed metabolites used in the analyses
Compound name	Compound ID	F1-1	F1-2	F1-5	F2-5	F3-1	F3-2	F3-3	F3-4	F3-5	F3-7	F3-8
2-Oxoglutarate	cpd00024	*	*	*	*	*	*	*	*	*	*	*
4-Hydroxybenzoate	cpd00136						*
5,10-Methylenetetrahydrofolate	cpd00125	*	*	*	*	*	*	*	*	*	*	*
5-Aminolevulinate	cpd00338	*	*	*			*	*
Acetyl-CoA	cpd00022	*	*	*	*	*	*	*	*	*	*	*
Acyl Carrier Protein	cpd11493	*	*	*	*	*	*	*	*	*	*	*
Acyl-CoA	cpd11611	*	*	*		*	*	*
Adenine	cpd00128	*	*	*	*	*	*	*	*	*	*	*
Adenosine	cpd00182	*	*	*	*	*	*	*	*	*	*	*
ADP	cpd00008	*	*	*	*	*	*	*	*	*	*	*
Ala-Gln	cpd11587				*
Aminoethanol	cpd00162						*
AMP	cpd00018	*	*	*	*	*	*	*	*	*	*	*
ATP	cpd00002	*	*	*	*	*	*	*	*	*	*	*
BIOT	cpd00104	*	*	*	*	*	*	*	*	*	*	*
Ca2+	cpd00063	*	*	*	*	*	*	*	*	*	*	*
CDP	cpd00096	*	*	*	*	*	*	*	*	*	*	*
Choline	cpd00098	*	*	*		*	*
Ciliatine	cpd02233						*
Cl-	cpd00099	*	*	*	*	*	*	*	*	*	*	*
CMP	cpd00046	*	*	*	*	*	*	*	*	*	*	*
Co2+	cpd00149	*	*	*	*	*	*	*	*	*	*	*
CoA	cpd00010	*	*	*	*	*	*	*	*	*	*	*
Coproporphyrinogen III	cpd02083	*	*	*	*	*	*	*	*	*	*	*
CTP	cpd00052	*	*	*	*	*	*	*	*	*	*	*
Cu2+	cpd00058	*	*	*	*	*	*	*	*	*	*	*
Cytidine	cpd00367	*	*	*	*	*	*	*	*	*	*	*
Cytosine	cpd00307	*	*	*	*	*	*	*	*	*	*	*
dADP	cpd00177	*	*	*	*	*	*	*	*	*	*	*
dAMP	cpd00294	*	*	*	*	*	*	*	*	*	*	*
dATP	cpd00115	*	*	*	*	*	*	*	*	*	*	*
dCDP	cpd00533	*	*	*	*	*	*	*	*	*	*	*
dCMP	cpd00206	*	*	*	*	*	*	*	*	*	*	*
dCTP	cpd00356	*	*	*	*	*	*	*	*	*	*	*
Deoxyadenosine	cpd00438	*	*	*	*	*	*	*	*	*	*	*
Deoxycytidine	cpd00654	*	*	*	*	*	*	*	*	*	*	*
Deoxyguanosine	cpd00277	*	*	*	*	*	*	*	*	*	*	*
Deoxyuridine	cpd00412	*	*	*	*	*	*	*	*	*	*	*
D-fructose	dfru-e	*				*
dGDP	cpd00295	*	*	*	*	*	*	*	*	*	*	*
D-Glucose	cpd00027	*	*	*		*	*
dGMP	cpd00296	*	*	*	*	*	*	*	*	*	*	*
dGTP	cpd00241	*	*	*	*	*	*	*	*	*	*	*
dIDP	cpd00976	*	*	*	*	*	*	*	*	*	*	*
dIMP	cpd03704	*	*	*	*	*	*	*	*	*	*	*
dITP	cpd00977	*	*	*	*	*	*	*	*	*	*	*
dUDP	cpd00978	*	*	*	*	*	*	*	*	*	*	*
dUMP	cpd00299	*	*	*	*	*	*	*	*	*	*	*
dUTP	cpd00358	*	*	*	*	*	*	*	*	*	*	*
Ergosterol	cpd01170	*	*	*		*	*
FAD	cpd00015	*	*	*	*	*	*	*	*	*	*	*
Fe2+	cpd10515	*	*	*	*	*	*	*	*	*	*	*
fe3	cpd10516	*	*	*	*	*	*	*	*	*	*	*
Flavin adenine dinucleotide reduced	cpd00982	*	*	*	*	*	*	*	*	*	*	*
FMN	cpd00050	*	*	*	*	*	*	*	*	*	*	*
Folate	cpd00393	*	*	*	*	*	*	*	*	*	*	*
Galactose	cpd00108	*	*	*			*	*
GDP	cpd00031	*	*	*	*	*	*	*	*	*	*	*
GDP-mannose	cpd00083	*				*
GLUM	cpd00276						*
gly-asn-L	cpd11581				*
Glycerol	cpd00100	*	*	*		*	*
Glycerol-3-phosphate	cpd00080				*		*
Glycine	cpd00033	*	*	*		*	*
GMP	cpd00126	*	*	*	*	*	*	*	*	*	*	*
GTP	cpd00038	*	*	*	*	*	*	*	*	*	*	*
Guanine	cpd00207	*	*	*	*	*	*	*	*	*	*	*
Guanosine	cpd00311	*	*	*	*	*	*	*	*	*	*	*
H+	cpd00067	*	*	*	*	*	*	*	*	*	*	*
H2O	cpd00001	*	*	*	*	*	*	*	*	*	*	*
HCO3	cpd00242	*	*	*	*	*	*	*	*	*	*	*
Heme	cpd00028	*	*	*	*	*	*	*	*	*	*	*
IDP	cpd00090	*	*	*	*	*	*	*	*	*	*	*
IMP	cpd00114	*	*	*	*	*	*	*	*	*	*	*
ITP	cpd00068	*	*	*	*	*	*	*	*	*	*	*
K+	cpd00205	*	*	*	*	*	*	*	*	*	*	*
L-Alanine	cpd00035	*
L-Arginine	cpd00051	*	*	*		*	*	*
L-Asparagine	cpd00132	*				*
L-Cysteine	cpd00084	*	*	*		*	*
Lecithin	cpd11624	*
L-Glutamine	cpd00053	*	*	*		*	*
L-Histidine	cpd00119	*	*	*		*	*	*
L-Inositol	cpd00121	*	*	*		*	*
L-Isoleucine	cpd00322	*	*	*		*	*	*
L-Leucine	cpd00107	*	*	*		*	*	*
L-Lysine	cpd00039	*	*	*		*	*	*
L-Methionine	cpd00060	*	*	*		*	*	*
L-Phenylalanine	cpd00066						*
L-Proline	cpd00129	*	*	*		*	*	*
L-Serine	cpd00054	*	*	*		*	*
L-Threonine	cpd00161						*
L-Tryptophan	cpd00065	*	*	*		*	*
L-Tyrosine	cpd00069						*
L-Valine	cpd00156	*	*	*		*	*	*
Mannan	cpd11685	*	*	*		*	*
Mg	cpd00254	*	*	*	*	*	*	*	*	*	*	*
Mn2+	cpd00030	*	*	*	*	*	*	*	*	*	*	*
Na+	cpd00971	*	*	*	*	*	*	*	*	*	*	*
N-Acetylmuramate	cpd01757						*
NAD	cpd00003	*	*	*	*	*	*	*	*	*	*	*
NADH	cpd00004	*	*	*	*	*	*	*	*	*	*	*
NADP	cpd00006	*	*	*	*	*	*	*	*	*	*	*
NADPH	cpd00005	*	*	*	*	*	*	*	*	*	*	*
NH4+	cpd19013	*	*	*	*	*	*	*	*	*	*	*
Niacin	cpd00218	*	*	*	*	*	*	*	*	*	*	*
Nicotinamide ribonucleotide	cpd00355	*	*	*	*	*	*	*	*	*	*	*
Nitrate	cpd00209	*	*	*	*	*	*	*	*	*	*	*
Nitrite	cpd00075	*	*	*	*	*	*	*	*	*	*	*
O2	cpd00007	*	*	*	*	*	*	*	*	*	*	*
ocdca	cpd01080						*
Octodecanoyl-ACP	cpd11573	*				*
Ornithine	cpd00064						*
Phosphate	cpd00009	*	*	*	*	*	*	*	*	*	*	*
Phosphoethanolamine	cpd00285	*
Phospholipids	cpd27865	*	*	*			*	*
PPi	cpd00012	*	*	*	*	*	*	*	*	*	*	*
Pyridoxal	cpd00215	*	*	*	*	*	*	*	*	*	*	*
Riboflavin	cpd00220	*	*	*	*	*	*	*	*	*	*	*
S-Adenosyl-L-homocysteine	cpd00019	*	*	*	*	*	*	*	*	*	*	*
S-Adenosyl-L-methionine	cpd00017	*	*	*	*	*	*	*	*	*	*	*
Sulfate	cpd00048	*	*	*	*	*	*	*	*	*	*	*
TDP	cpd00297	*	*	*	*	*	*	*	*	*	*	*
Thiamin	cpd00305	*	*	*	*	*	*	*	*	*	*	*
Thymidine	cpd00184	*	*	*	*	*	*	*	*	*	*	*
Thymine	cpd00151	*	*	*	*	*	*	*	*	*	*	*
TMP	cpd00298	*	*	*	*	*	*	*	*	*	*	*
TTP	cpd00357	*	*	*	*	*	*	*	*	*	*	*
Ubiquinol-8	cpd15561	*	*	*	*	*	*	*	*	*	*	*
Ubiquinone-8	cpd15560	*	*	*	*	*	*	*	*	*	*	*
UDP	cpd00014	*	*	*	*	*	*	*	*	*	*	*
UMP	cpd00091	*	*	*	*	*	*	*	*	*	*	*
Uracil	cpd00092	*	*	*	*	*	*	*	*	*	*	*
Uridine	cpd00249	*	*	*	*	*	*	*	*	*	*	*
UTP	cpd00062	*	*	*	*	*	*	*	*	*	*	*
Zn2+	cpd00034	*	*	*	*	*	*	*	*	*	*	*
Zymosterol	cpd03221	*	*	*		*	*

## Sheet: S4
Table S4: Relative abundances of microorganisms in the flight-locations considered
Microorganism	F1-1P	F1-2P	F1-5P	F2-5P	F3-1P	F3-2P	F3-3P	F3-4P	F3-5P	F3-7P	F3-8P
Aspergillus niger	2.69499				1.78093
Enterobacter asburiae		3.16918
Enterobacter cancerogenus		1.67994
Enterobacter cloacae		40.4563			1.24159				1.44517	1.17581	1.42218
Enterobacter hormaechei		2.67639						1.33475
Enterobacter roggenkampii		1.52673
Enterobacter sp. strain NFIX59		1.34825
Enterococcus avium						3.9084
Enterococcus faecalis						11.8369
Escherichia coli		4.07543	1.11001	1.40123	3.83035		2.74051	2.55283	4.40362	3.00743	4.08425
Klebsiella aerogenes strain IIIF7SW-P1										39.1339
Klebsiella oxytoca		2.99885
Klebsiella pneumoniae	9.40724	22.1549	0.636143	0.892333	12.816		69.73	1.19913	5.87142	6.31961	7.26918
Klebsiella pneumoniae strain F3-2P(2*)						0.000349
Klebsiella quasipneumoniae strain IF1SW-B2	1.06339
Klebsiella quasipneumoniae strain IF1SW-P3
Klebsiella quasipneumoniae strain IF1SW-P4
Klebsiella quasipneumoniae strain IF2SW-B3		2.11242
Klebsiella quasipneumoniae strain IF2SW-P1
Klebsiella quasipneumoniae strain IIIF3SW-P1							7.74648
Klebsiella sp. strain MS 92-3							1.24383
Klebsiella variicola							1.95509
Paenibacillus polymyxa						6.11135
Paenibacillus polymyxa strain IIF5SW-B3				2.10133
Paenibacillus polymyxa strain IIF5SW-B4
Pantoea agglomerans			2.83318		2.17869				2.57429	1.38566	2.39394
Pantoea ananatis		1.0429	3.42128	5.12792	9.41441			5.24458	10.1496	5.56596	9.85172
Pantoea conspicua			56.1206	73.9494	1.34482				1.60946	1.15053	1.54261
Pantoea dispersa								69.018
Pantoea sp. strain 3.5.1			4.71754	6.66543
Pantoea sp. strain A4					2.26464				2.45501	1.30642	2.49796
Pantoea sp. strain At-9b					1.02495				1.19996		1.1336
Pantoea sp. strain FF5					14.4662				15.7446	8.51045	16.1284
Pantoea sp. strain IMH					1.76175				1.87581	1.04552	1.8996
Pantoea sp. strain NGS-ED-1003					10.6271				12.0618	6.40604	11.6334
Pantoea sp. strain OXWO6B1					2.89182				3.41493	1.78352	3.21422
Pantoea vagans				1.14783	10.8985				12.0321	7.02027	12.0197
Penicillium chrysogenum	2.0348					2.70609
Penicillium flavigenum						1.36038
Penicillium nalgiovense						2.00643
Penicillium rubens	16.4952	1.17927	7.67399			13.7434	2.29767
Rahnella aquatilis								1.39539
Rhodotorula sp. strain JG-1b	59.3254	2.06814	16.5376		1.69144	5.30563
Rhodotorula toruloides	1.34515
Salmonella enterica		3.39683			2.59824		1.35798		2.83794	2.26226	2.83451
Shigella sonnei		1.618
Staphylococcus aureus						2.29572
Staphylococcus epidermidis						1.07872
Staphylococcus haemolyticus						2.2603
Staphylococcus saprophyticus						30.8971	7.1234
Staphylococcus sp. strain LCT-H4						1.2604
Staphylococcus warneri						1.96766

## Sheet: S5
Table S5: Metabolic benefit provided by an individual microorganism to the rest of the community
Microorganism	Flight	Location	Community Support Index A→Ã (%)
Penicillium rubens	Flight 3	3	1.15
Klebsiella oxytoca	Flight 1	2	0.49
Penicillium rubens	Flight 1	2	0.4
Penicillium rubens	Flight 1	5	0.36
Rahnella aquatilis	Flight 3	4	0.27
Paenibacillus polymyxa	Flight 3	2	0.13
Aspergillus niger	Flight 1	1	0.02
Aspergillus niger	Flight 3	1	0
Enterobacter asburiae	Flight 1	2	0
Enterobacter cancerogenus	Flight 1	2	0
Enterobacter cloacae	Flight 1	2	0
Enterobacter cloacae	Flight 3	1	0
Enterobacter cloacae	Flight 3	5	0
Enterobacter cloacae	Flight 3	7	0
Enterobacter cloacae	Flight 3	8	0
Enterobacter hormaechei	Flight 1	2	0
Enterobacter hormaechei	Flight 3	4	0
Enterobacter roggenkampii	Flight 1	2	0
Enterobacter sp. strain NFIX59	Flight 1	2	0
Enterococcus avium	Flight 3	2	0
Enterococcus faecalis	Flight 3	2	0
Escherichia coli	Flight 1	2	0
Escherichia coli	Flight 1	5	0
Escherichia coli	Flight 2	5	0
Escherichia coli	Flight 3	1	0
Escherichia coli	Flight 3	3	0
Escherichia coli	Flight 3	4	0
Escherichia coli	Flight 3	5	0
Escherichia coli	Flight 3	7	0
Escherichia coli	Flight 3	8	0
Klebsiella aerogenes strain IIIF7SW-P1	Flight 3	7	0
Klebsiella pneumoniae	Flight 1	1	0
Klebsiella pneumoniae	Flight 1	2	0
Klebsiella pneumoniae	Flight 1	5	0
Klebsiella pneumoniae	Flight 2	5	0
Klebsiella pneumoniae	Flight 3	1	0
Klebsiella pneumoniae	Flight 3	3	0
Klebsiella pneumoniae	Flight 3	4	0
Klebsiella pneumoniae	Flight 3	5	0
Klebsiella pneumoniae	Flight 3	7	0
Klebsiella pneumoniae	Flight 3	8	0
Klebsiella pneumoniae strain F3-2P(2*)	Flight 3	2	0
Klebsiella quasipneumoniae strain IF1SW-B2	Flight 1	1	0
Klebsiella quasipneumoniae strain IF1SW-P3	Flight 1	1	0
Klebsiella quasipneumoniae strain IF1SW-P4	Flight 1	1	0
Klebsiella quasipneumoniae strain IF2SW-B3	Flight 1	2	0
Klebsiella quasipneumoniae strain IF2SW-P1	Flight 1	2	0
Klebsiella quasipneumoniae strain IIIF3SW-P1	Flight 3	3	0
Klebsiella sp. strain MS 92-3	Flight 3	3	0
Klebsiella variicola	Flight 3	3	0
Paenibacillus polymyxa strain IIF5SW-B3	Flight 2	5	0
Paenibacillus polymyxa strain IIF5SW-B4	Flight 2	5	0
Pantoea agglomerans	Flight 1	5	0
Pantoea agglomerans	Flight 2	5	0
Pantoea agglomerans	Flight 3	1	0
Pantoea agglomerans	Flight 3	5	0
Pantoea agglomerans	Flight 3	7	0
Pantoea agglomerans	Flight 3	8	0
Pantoea ananatis	Flight 1	2	0
Pantoea ananatis	Flight 1	5	0
Pantoea ananatis	Flight 2	5	0
Pantoea ananatis	Flight 3	1	0
Pantoea ananatis	Flight 3	4	0
Pantoea ananatis	Flight 3	5	0
Pantoea ananatis	Flight 3	7	0
Pantoea ananatis	Flight 3	8	0
Pantoea conspicua	Flight 1	5	0
Pantoea conspicua	Flight 2	5	0
Pantoea conspicua	Flight 3	1	0
Pantoea conspicua	Flight 3	5	0
Pantoea conspicua	Flight 3	7	0
Pantoea conspicua	Flight 3	8	0
Pantoea dispersa	Flight 3	4	0
Pantoea sp. strain 3.5.1	Flight 1	5	0
Pantoea sp. strain 3.5.1	Flight 2	5	0
Pantoea sp. strain A4	Flight 3	1	0
Pantoea sp. strain A4	Flight 3	5	0
Pantoea sp. strain A4	Flight 3	7	0
Pantoea sp. strain A4	Flight 3	8	0
Pantoea sp. strain At-9b	Flight 3	1	0
Pantoea sp. strain At-9b	Flight 3	5	0
Pantoea sp. strain At-9b	Flight 3	8	0
Pantoea sp. strain FF5	Flight 3	1	0
Pantoea sp. strain FF5	Flight 3	5	0
Pantoea sp. strain FF5	Flight 3	7	0
Pantoea sp. strain FF5	Flight 3	8	0
Pantoea sp. strain IMH	Flight 3	1	0
Pantoea sp. strain IMH	Flight 3	5	0
Pantoea sp. strain IMH	Flight 3	7	0
Pantoea sp. strain IMH	Flight 3	8	0
Pantoea sp. strain NGS-ED-1003	Flight 3	1	0
Pantoea sp. strain NGS-ED-1003	Flight 3	5	0
Pantoea sp. strain NGS-ED-1003	Flight 3	7	0
Pantoea sp. strain NGS-ED-1003	Flight 3	8	0
Pantoea sp. strain OXWO6B1	Flight 3	1	0
Pantoea sp. strain OXWO6B1	Flight 3	5	0
Pantoea sp. strain OXWO6B1	Flight 3	7	0
Pantoea sp. strain OXWO6B1	Flight 3	8	0
Pantoea vagans	Flight 2	5	0
Pantoea vagans	Flight 3	1	0
Pantoea vagans	Flight 3	5	0
Pantoea vagans	Flight 3	7	0
Pantoea vagans	Flight 3	8	0
Penicillium chrysogenum	Flight 1	1	0
Penicillium chrysogenum	Flight 3	2	0
Penicillium flavigenum	Flight 3	2	0
Penicillium nalgiovense	Flight 3	2	0
Penicillium rubens	Flight 1	1	0
Penicillium rubens	Flight 3	2	0
Rhodotorula sp. strain JG-1b	Flight 1	1	0
Rhodotorula sp. strain JG-1b	Flight 1	2	0
Rhodotorula sp. strain JG-1b	Flight 1	5	0
Rhodotorula sp. strain JG-1b	Flight 3	1	0
Rhodotorula sp. strain JG-1b	Flight 3	2	0
Rhodotorula toruloides	Flight 1	1	0
Salmonella enterica	Flight 1	2	0
Salmonella enterica	Flight 3	1	0
Salmonella enterica	Flight 3	3	0
Salmonella enterica	Flight 3	5	0
Salmonella enterica	Flight 3	7	0
Salmonella enterica	Flight 3	8	0
Shigella sonnei	Flight 1	2	0
Staphylococcus aureus	Flight 3	2	0
Staphylococcus epidermidis	Flight 3	2	0
Staphylococcus haemolyticus	Flight 3	2	0
Staphylococcus saprophyticus	Flight 3	2	0
Staphylococcus saprophyticus	Flight 3	3	0
Staphylococcus sp. strain LCT-H4	Flight 3	2	0
Staphylococcus warneri	Flight 3	2	0

## Sheet: S6
Table S6: Metabolic benefit provided by each family to the rest of the community
Family	Flight	Location	Community Support Index A→Ã (%)
Enterobacteriaceae	Flight 1	1	0.498849
Sporidiobolaceae	Flight 1	1	0
Trichocomaceae	Flight 1	1	0.195422
Enterobacteriaceae	Flight 1	2	0
Erwiniaceae	Flight 1	2	0
Sporidiobolaceae	Flight 1	2	0
Trichocomaceae	Flight 1	2	0.401253
Enterobacteriaceae	Flight 1	5	0
Erwiniaceae	Flight 1	5	0.19478
Sporidiobolaceae	Flight 1	5	0
Trichocomaceae	Flight 1	5	0.357622
Enterobacteriaceae	Flight 2	5	0.364372
Erwiniaceae	Flight 2	5	0.573743
Paenibacillaceae	Flight 2	5	0
Enterobacteriaceae	Flight 3	1	0
Erwiniaceae	Flight 3	1	0.412201
Sporidiobolaceae	Flight 3	1	0
Trichocomaceae	Flight 3	1	0
Enterobacteriaceae	Flight 3	2	0
Enterococcaceae	Flight 3	2	0
Paenibacillaceae	Flight 3	2	0.133618
Sporidiobolaceae	Flight 3	2	0
Staphylococcaceae	Flight 3	2	0
Trichocomaceae	Flight 3	2	0.104877
Enterobacteriaceae	Flight 3	3	1.39912
Staphylococcaceae	Flight 3	3	0
Trichocomaceae	Flight 3	3	1.15221
Enterobacteriaceae	Flight 3	4	5.34591
Erwiniaceae	Flight 3	4	0.445633
Enterobacteriaceae	Flight 3	5	5.41606
Erwiniaceae	Flight 3	5	0.503694
Enterobacteriaceae	Flight 3	7	5.54078
Erwiniaceae	Flight 3	7	0.536769
Enterobacteriaceae	Flight 3	8	5.41606
Erwiniaceae	Flight 3	8	0.503694

## Sheet: S7
Table S7: Metabolic support provided to an individual microorganism by the rest of the community
Microorganism	Flight	Location	Community Support Index Ã→A (%)
Aspergillus niger	Flight 1	1	0.931677
Aspergillus niger	Flight 3	1	0
Enterobacter asburiae	Flight 1	2	0.877193
Enterobacter cancerogenus	Flight 1	2	0.826446
Enterobacter cloacae	Flight 1	2	0.913242
Enterobacter cloacae	Flight 3	1	0.738552
Enterobacter cloacae	Flight 3	5	0.730994
Enterobacter cloacae	Flight 3	7	0.730994
Enterobacter cloacae	Flight 3	8	0.730994
Enterobacter hormaechei	Flight 1	2	0.85592
Enterobacter hormaechei	Flight 3	4	0.689655
Enterobacter roggenkampii	Flight 1	2	0.864553
Enterobacter sp. strain NFIX59	Flight 1	2	0.849858
Enterococcus avium	Flight 3	2	2.45399
Enterococcus faecalis	Flight 3	2	0.21692
Escherichia coli	Flight 1	2	0.834492
Escherichia coli	Flight 1	5	0.834492
Escherichia coli	Flight 2	5	5.86735
Escherichia coli	Flight 3	1	0.67659
Escherichia coli	Flight 3	3	6.02094
Escherichia coli	Flight 3	4	5.86735
Escherichia coli	Flight 3	5	5.86735
Escherichia coli	Flight 3	7	5.86735
Escherichia coli	Flight 3	8	5.86735
Klebsiella aerogenes strain IIIF7SW-P1	Flight 3	7	0.668449
Klebsiella oxytoca	Flight 1	2	0.14771
Klebsiella pneumoniae	Flight 1	1	0.139276
Klebsiella pneumoniae	Flight 1	2	0.138889
Klebsiella pneumoniae	Flight 1	5	0.138889
Klebsiella pneumoniae	Flight 2	5	0
Klebsiella pneumoniae	Flight 3	1	0
Klebsiella pneumoniae	Flight 3	3	0.687758
Klebsiella pneumoniae	Flight 3	4	0
Klebsiella pneumoniae	Flight 3	5	0
Klebsiella pneumoniae	Flight 3	7	0
Klebsiella pneumoniae	Flight 3	8	0
Klebsiella pneumoniae strain F3-2P(2*)	Flight 3	2	0.13947
Klebsiella quasipneumoniae strain IF1SW-B2	Flight 1	1	0.137363
Klebsiella quasipneumoniae strain IF1SW-P3	Flight 1	1	0.137363
Klebsiella quasipneumoniae strain IF1SW-P4	Flight 1	1	0.146628
Klebsiella quasipneumoniae strain IF2SW-B3	Flight 1	2	0.549451
Klebsiella quasipneumoniae strain IF2SW-P1	Flight 1	2	0.549451
Klebsiella quasipneumoniae strain IIIF3SW-P1	Flight 3	3	0.67659
Klebsiella sp. strain MS 92-3	Flight 3	3	0.685871
Klebsiella variicola	Flight 3	3	0.682128
Paenibacillus polymyxa	Flight 3	2	0.162866
Paenibacillus polymyxa strain IIF5SW-B3	Flight 2	5	0.968188
Paenibacillus polymyxa strain IIF5SW-B4	Flight 2	5	0.968188
Pantoea agglomerans	Flight 1	5	2.13068
Pantoea agglomerans	Flight 2	5	6.39687
Pantoea agglomerans	Flight 3	1	1.66667
Pantoea agglomerans	Flight 3	5	6.39687
Pantoea agglomerans	Flight 3	7	6.39687
Pantoea agglomerans	Flight 3	8	6.39687
Pantoea ananatis	Flight 1	2	0.56899
Pantoea ananatis	Flight 1	5	0.56899
Pantoea ananatis	Flight 2	5	4.94792
Pantoea ananatis	Flight 3	1	0
Pantoea ananatis	Flight 3	4	4.94792
Pantoea ananatis	Flight 3	5	4.94792
Pantoea ananatis	Flight 3	7	4.94792
Pantoea ananatis	Flight 3	8	4.94792
Pantoea conspicua	Flight 1	5	1.45631
Pantoea conspicua	Flight 2	5	6.46109
Pantoea conspicua	Flight 3	1	0.946372
Pantoea conspicua	Flight 3	5	6.46109
Pantoea conspicua	Flight 3	7	6.46109
Pantoea conspicua	Flight 3	8	6.46109
Pantoea dispersa	Flight 3	4	6.04782
Pantoea sp. strain 3.5.1	Flight 1	5	1.31387
Pantoea sp. strain 3.5.1	Flight 2	5	5.75636
Pantoea sp. strain A4	Flight 3	1	1.61074
Pantoea sp. strain A4	Flight 3	5	6.19469
Pantoea sp. strain A4	Flight 3	7	6.19469
Pantoea sp. strain A4	Flight 3	8	6.19469
Pantoea sp. strain At-9b	Flight 3	1	0
Pantoea sp. strain At-9b	Flight 3	5	4.41001
Pantoea sp. strain At-9b	Flight 3	8	4.41001
Pantoea sp. strain FF5	Flight 3	1	1.57274
Pantoea sp. strain FF5	Flight 3	5	6.17284
Pantoea sp. strain FF5	Flight 3	7	6.17284
Pantoea sp. strain FF5	Flight 3	8	6.17284
Pantoea sp. strain IMH	Flight 3	1	0
Pantoea sp. strain IMH	Flight 3	5	5.39007
Pantoea sp. strain IMH	Flight 3	7	5.39007
Pantoea sp. strain IMH	Flight 3	8	5.39007
Pantoea sp. strain NGS-ED-1003	Flight 3	1	0.853485
Pantoea sp. strain NGS-ED-1003	Flight 3	5	5.86667
Pantoea sp. strain NGS-ED-1003	Flight 3	7	5.86667
Pantoea sp. strain NGS-ED-1003	Flight 3	8	5.86667
Pantoea sp. strain OXWO6B1	Flight 3	1	0
Pantoea sp. strain OXWO6B1	Flight 3	5	4.93506
Pantoea sp. strain OXWO6B1	Flight 3	7	4.93506
Pantoea sp. strain OXWO6B1	Flight 3	8	4.93506
Pantoea vagans	Flight 2	5	6.52463
Pantoea vagans	Flight 3	1	1.69731
Pantoea vagans	Flight 3	5	6.52463
Pantoea vagans	Flight 3	7	6.52463
Pantoea vagans	Flight 3	8	6.52463
Penicillium chrysogenum	Flight 1	1	0.641849
Penicillium chrysogenum	Flight 3	2	0.787402
Penicillium flavigenum	Flight 3	2	0.634249
Penicillium nalgiovense	Flight 3	2	0.776398
Penicillium rubens	Flight 1	1	0.639386
Penicillium rubens	Flight 1	2	0.639386
Penicillium rubens	Flight 1	5	0.639386
Penicillium rubens	Flight 3	2	0.783699
Penicillium rubens	Flight 3	3	0.636132
Rahnella aquatilis	Flight 3	4	5.08701
Rhodotorula sp. strain JG-1b	Flight 1	1	0.56338
Rhodotorula sp. strain JG-1b	Flight 1	2	0.56338
Rhodotorula sp. strain JG-1b	Flight 1	5	0.56338
Rhodotorula sp. strain JG-1b	Flight 3	1	0.27933
Rhodotorula sp. strain JG-1b	Flight 3	2	0.574713
Rhodotorula toruloides	Flight 1	1	1.33333
Salmonella enterica	Flight 1	2	4.11523
Salmonella enterica	Flight 3	1	0.649351
Salmonella enterica	Flight 3	3	8.78553
Salmonella enterica	Flight 3	5	5.52147
Salmonella enterica	Flight 3	7	5.52147
Salmonella enterica	Flight 3	8	5.52147
Shigella sonnei	Flight 1	2	0.672948
Staphylococcus aureus	Flight 3	2	0.784314
Staphylococcus epidermidis	Flight 3	2	0.813008
Staphylococcus haemolyticus	Flight 3	2	0.381679
Staphylococcus saprophyticus	Flight 3	2	0.187617
Staphylococcus saprophyticus	Flight 3	3	3.29289
Staphylococcus sp. strain LCT-H4	Flight 3	2	0.877193
Staphylococcus warneri	Flight 3	2	2.19561

## Sheet: S8
Table S8: Metabolic support provided to an individual microorganism by another microorganism in the community
Microorganism	In the presence of	Flight	Location	Metabolic Support Index (A|A∪B) (%)
Aspergillus niger	Enterobacter cloacae	Flight 3	1	0
Aspergillus niger	Escherichia coli	Flight 3	1	0
Aspergillus niger	Klebsiella pneumoniae	Flight 1	1	0
Aspergillus niger	Klebsiella pneumoniae	Flight 3	1	0
Aspergillus niger	Klebsiella quasipneumoniae strain IF1SW-B2	Flight 1	1	0
Aspergillus niger	Klebsiella quasipneumoniae strain IF1SW-P3	Flight 1	1	0
Aspergillus niger	Klebsiella quasipneumoniae strain IF1SW-P4	Flight 1	1	0
Aspergillus niger	Pantoea agglomerans	Flight 3	1	0
Aspergillus niger	Pantoea ananatis	Flight 3	1	0
Aspergillus niger	Pantoea conspicua	Flight 3	1	0
Aspergillus niger	Pantoea sp. strain A4	Flight 3	1	0
Aspergillus niger	Pantoea sp. strain At-9b	Flight 3	1	0
Aspergillus niger	Pantoea sp. strain FF5	Flight 3	1	0
Aspergillus niger	Pantoea sp. strain IMH	Flight 3	1	0
Aspergillus niger	Pantoea sp. strain NGS-ED-1003	Flight 3	1	0
Aspergillus niger	Pantoea sp. strain OXWO6B1	Flight 3	1	0
Aspergillus niger	Pantoea vagans	Flight 3	1	0
Aspergillus niger	Penicillium chrysogenum	Flight 1	1	0.931677
Aspergillus niger	Penicillium rubens	Flight 1	1	0.931677
Aspergillus niger	Rhodotorula sp. strain JG-1b	Flight 1	1	0
Aspergillus niger	Rhodotorula sp. strain JG-1b	Flight 3	1	0
Aspergillus niger	Rhodotorula toruloides	Flight 1	1	0
Aspergillus niger	Salmonella enterica	Flight 3	1	0
Enterobacter asburiae	Enterobacter cancerogenus	Flight 1	2	0
Enterobacter asburiae	Enterobacter cloacae	Flight 1	2	0
Enterobacter asburiae	Enterobacter hormaechei	Flight 1	2	0
Enterobacter asburiae	Enterobacter roggenkampii	Flight 1	2	0
Enterobacter asburiae	Enterobacter sp. strain NFIX59	Flight 1	2	0
Enterobacter asburiae	Escherichia coli	Flight 1	2	0
Enterobacter asburiae	Klebsiella oxytoca	Flight 1	2	0.730994
Enterobacter asburiae	Klebsiella pneumoniae	Flight 1	2	0
Enterobacter asburiae	Klebsiella quasipneumoniae strain IF2SW-B3	Flight 1	2	0
Enterobacter asburiae	Klebsiella quasipneumoniae strain IF2SW-P1	Flight 1	2	0
Enterobacter asburiae	Pantoea ananatis	Flight 1	2	0
Enterobacter asburiae	Penicillium rubens	Flight 1	2	0.146199
Enterobacter asburiae	Rhodotorula sp. strain JG-1b	Flight 1	2	0
Enterobacter asburiae	Salmonella enterica	Flight 1	2	0
Enterobacter asburiae	Shigella sonnei	Flight 1	2	0
Enterobacter cancerogenus	Enterobacter asburiae	Flight 1	2	0
Enterobacter cancerogenus	Enterobacter cloacae	Flight 1	2	0
Enterobacter cancerogenus	Enterobacter hormaechei	Flight 1	2	0
Enterobacter cancerogenus	Enterobacter roggenkampii	Flight 1	2	0
Enterobacter cancerogenus	Enterobacter sp. strain NFIX59	Flight 1	2	0
Enterobacter cancerogenus	Escherichia coli	Flight 1	2	0
Enterobacter cancerogenus	Klebsiella oxytoca	Flight 1	2	0.688705
Enterobacter cancerogenus	Klebsiella pneumoniae	Flight 1	2	0
Enterobacter cancerogenus	Klebsiella quasipneumoniae strain IF2SW-B3	Flight 1	2	0
Enterobacter cancerogenus	Klebsiella quasipneumoniae strain IF2SW-P1	Flight 1	2	0
Enterobacter cancerogenus	Pantoea ananatis	Flight 1	2	0
Enterobacter cancerogenus	Penicillium rubens	Flight 1	2	0.137741
Enterobacter cancerogenus	Rhodotorula sp. strain JG-1b	Flight 1	2	0
Enterobacter cancerogenus	Salmonella enterica	Flight 1	2	0
Enterobacter cancerogenus	Shigella sonnei	Flight 1	2	0
Enterobacter cloacae	Aspergillus niger	Flight 3	1	0
Enterobacter cloacae	Enterobacter asburiae	Flight 1	2	0
Enterobacter cloacae	Enterobacter cancerogenus	Flight 1	2	0
Enterobacter cloacae	Enterobacter hormaechei	Flight 1	2	0
Enterobacter cloacae	Enterobacter roggenkampii	Flight 1	2	0
Enterobacter cloacae	Enterobacter sp. strain NFIX59	Flight 1	2	0
Enterobacter cloacae	Escherichia coli	Flight 1	2	0
Enterobacter cloacae	Escherichia coli	Flight 3	1	0
Enterobacter cloacae	Escherichia coli	Flight 3	5	0
Enterobacter cloacae	Escherichia coli	Flight 3	7	0
Enterobacter cloacae	Escherichia coli	Flight 3	8	0
Enterobacter cloacae	Klebsiella aerogenes strain IIIF7SW-P1	Flight 3	7	0
Enterobacter cloacae	Klebsiella oxytoca	Flight 1	2	0.761035
Enterobacter cloacae	Klebsiella pneumoniae	Flight 1	2	0
Enterobacter cloacae	Klebsiella pneumoniae	Flight 3	1	0
Enterobacter cloacae	Klebsiella pneumoniae	Flight 3	5	0
Enterobacter cloacae	Klebsiella pneumoniae	Flight 3	7	0
Enterobacter cloacae	Klebsiella pneumoniae	Flight 3	8	0
Enterobacter cloacae	Klebsiella quasipneumoniae strain IF2SW-B3	Flight 1	2	0
Enterobacter cloacae	Klebsiella quasipneumoniae strain IF2SW-P1	Flight 1	2	0
Enterobacter cloacae	Pantoea agglomerans	Flight 3	1	0
Enterobacter cloacae	Pantoea agglomerans	Flight 3	5	0
Enterobacter cloacae	Pantoea agglomerans	Flight 3	7	0
Enterobacter cloacae	Pantoea agglomerans	Flight 3	8	0
Enterobacter cloacae	Pantoea ananatis	Flight 1	2	0
Enterobacter cloacae	Pantoea ananatis	Flight 3	1	0
Enterobacter cloacae	Pantoea ananatis	Flight 3	5	0
Enterobacter cloacae	Pantoea ananatis	Flight 3	7	0
Enterobacter cloacae	Pantoea ananatis	Flight 3	8	0
Enterobacter cloacae	Pantoea conspicua	Flight 3	1	0.738552
Enterobacter cloacae	Pantoea conspicua	Flight 3	5	0.730994
Enterobacter cloacae	Pantoea conspicua	Flight 3	7	0.730994
Enterobacter cloacae	Pantoea conspicua	Flight 3	8	0.730994
Enterobacter cloacae	Pantoea sp. strain A4	Flight 3	1	0
Enterobacter cloacae	Pantoea sp. strain A4	Flight 3	5	0
Enterobacter cloacae	Pantoea sp. strain A4	Flight 3	7	0
Enterobacter cloacae	Pantoea sp. strain A4	Flight 3	8	0
Enterobacter cloacae	Pantoea sp. strain At-9b	Flight 3	1	0
Enterobacter cloacae	Pantoea sp. strain At-9b	Flight 3	5	0
Enterobacter cloacae	Pantoea sp. strain At-9b	Flight 3	8	0
Enterobacter cloacae	Pantoea sp. strain FF5	Flight 3	1	0
Enterobacter cloacae	Pantoea sp. strain FF5	Flight 3	5	0
Enterobacter cloacae	Pantoea sp. strain FF5	Flight 3	7	0
Enterobacter cloacae	Pantoea sp. strain FF5	Flight 3	8	0
Enterobacter cloacae	Pantoea sp. strain IMH	Flight 3	1	0.738552
Enterobacter cloacae	Pantoea sp. strain IMH	Flight 3	5	0.730994
Enterobacter cloacae	Pantoea sp. strain IMH	Flight 3	7	0.730994
Enterobacter cloacae	Pantoea sp. strain IMH	Flight 3	8	0.730994
Enterobacter cloacae	Pantoea sp. strain NGS-ED-1003	Flight 3	1	0.738552
Enterobacter cloacae	Pantoea sp. strain NGS-ED-1003	Flight 3	5	0.730994
Enterobacter cloacae	Pantoea sp. strain NGS-ED-1003	Flight 3	7	0.730994
Enterobacter cloacae	Pantoea sp. strain NGS-ED-1003	Flight 3	8	0.730994
Enterobacter cloacae	Pantoea sp. strain OXWO6B1	Flight 3	1	0
Enterobacter cloacae	Pantoea sp. strain OXWO6B1	Flight 3	5	0
Enterobacter cloacae	Pantoea sp. strain OXWO6B1	Flight 3	7	0
Enterobacter cloacae	Pantoea sp. strain OXWO6B1	Flight 3	8	0
Enterobacter cloacae	Pantoea vagans	Flight 3	1	0
Enterobacter cloacae	Pantoea vagans	Flight 3	5	0
Enterobacter cloacae	Pantoea vagans	Flight 3	7	0
Enterobacter cloacae	Pantoea vagans	Flight 3	8	0
Enterobacter cloacae	Penicillium rubens	Flight 1	2	0.152207
Enterobacter cloacae	Rhodotorula sp. strain JG-1b	Flight 1	2	0
Enterobacter cloacae	Rhodotorula sp. strain JG-1b	Flight 3	1	0
Enterobacter cloacae	Salmonella enterica	Flight 1	2	0
Enterobacter cloacae	Salmonella enterica	Flight 3	1	0
Enterobacter cloacae	Salmonella enterica	Flight 3	5	0
Enterobacter cloacae	Salmonella enterica	Flight 3	7	0
Enterobacter cloacae	Salmonella enterica	Flight 3	8	0
Enterobacter cloacae	Shigella sonnei	Flight 1	2	0
Enterobacter hormaechei	Enterobacter asburiae	Flight 1	2	0
Enterobacter hormaechei	Enterobacter cancerogenus	Flight 1	2	0
Enterobacter hormaechei	Enterobacter cloacae	Flight 1	2	0
Enterobacter hormaechei	Enterobacter roggenkampii	Flight 1	2	0
Enterobacter hormaechei	Enterobacter sp. strain NFIX59	Flight 1	2	0
Enterobacter hormaechei	Escherichia coli	Flight 1	2	0
Enterobacter hormaechei	Escherichia coli	Flight 3	4	0
Enterobacter hormaechei	Klebsiella oxytoca	Flight 1	2	0.713267
Enterobacter hormaechei	Klebsiella pneumoniae	Flight 1	2	0
Enterobacter hormaechei	Klebsiella pneumoniae	Flight 3	4	0
Enterobacter hormaechei	Klebsiella quasipneumoniae strain IF2SW-B3	Flight 1	2	0
Enterobacter hormaechei	Klebsiella quasipneumoniae strain IF2SW-P1	Flight 1	2	0
Enterobacter hormaechei	Pantoea ananatis	Flight 1	2	0
Enterobacter hormaechei	Pantoea ananatis	Flight 3	4	0
Enterobacter hormaechei	Pantoea dispersa	Flight 3	4	0
Enterobacter hormaechei	Penicillium rubens	Flight 1	2	0.142653
Enterobacter hormaechei	Rahnella aquatilis	Flight 3	4	0.689655
Enterobacter hormaechei	Rhodotorula sp. strain JG-1b	Flight 1	2	0
Enterobacter hormaechei	Salmonella enterica	Flight 1	2	0
Enterobacter hormaechei	Shigella sonnei	Flight 1	2	0
Enterobacter roggenkampii	Enterobacter asburiae	Flight 1	2	0
Enterobacter roggenkampii	Enterobacter cancerogenus	Flight 1	2	0
Enterobacter roggenkampii	Enterobacter cloacae	Flight 1	2	0
Enterobacter roggenkampii	Enterobacter hormaechei	Flight 1	2	0
Enterobacter roggenkampii	Enterobacter sp. strain NFIX59	Flight 1	2	0
Enterobacter roggenkampii	Escherichia coli	Flight 1	2	0
Enterobacter roggenkampii	Klebsiella oxytoca	Flight 1	2	0.720461
Enterobacter roggenkampii	Klebsiella pneumoniae	Flight 1	2	0
Enterobacter roggenkampii	Klebsiella quasipneumoniae strain IF2SW-B3	Flight 1	2	0
Enterobacter roggenkampii	Klebsiella quasipneumoniae strain IF2SW-P1	Flight 1	2	0
Enterobacter roggenkampii	Pantoea ananatis	Flight 1	2	0
Enterobacter roggenkampii	Penicillium rubens	Flight 1	2	0.144092
Enterobacter roggenkampii	Rhodotorula sp. strain JG-1b	Flight 1	2	0
Enterobacter roggenkampii	Salmonella enterica	Flight 1	2	0
Enterobacter roggenkampii	Shigella sonnei	Flight 1	2	0
Enterobacter sp. strain NFIX59	Enterobacter asburiae	Flight 1	2	0
Enterobacter sp. strain NFIX59	Enterobacter cancerogenus	Flight 1	2	0
Enterobacter sp. strain NFIX59	Enterobacter cloacae	Flight 1	2	0
Enterobacter sp. strain NFIX59	Enterobacter hormaechei	Flight 1	2	0
Enterobacter sp. strain NFIX59	Enterobacter roggenkampii	Flight 1	2	0
Enterobacter sp. strain NFIX59	Escherichia coli	Flight 1	2	0
Enterobacter sp. strain NFIX59	Klebsiella oxytoca	Flight 1	2	0.708215
Enterobacter sp. strain NFIX59	Klebsiella pneumoniae	Flight 1	2	0
Enterobacter sp. strain NFIX59	Klebsiella quasipneumoniae strain IF2SW-B3	Flight 1	2	0
Enterobacter sp. strain NFIX59	Klebsiella quasipneumoniae strain IF2SW-P1	Flight 1	2	0
Enterobacter sp. strain NFIX59	Pantoea ananatis	Flight 1	2	0
Enterobacter sp. strain NFIX59	Penicillium rubens	Flight 1	2	0.141643
Enterobacter sp. strain NFIX59	Rhodotorula sp. strain JG-1b	Flight 1	2	0
Enterobacter sp. strain NFIX59	Salmonella enterica	Flight 1	2	0
Enterobacter sp. strain NFIX59	Shigella sonnei	Flight 1	2	0
Enterococcus avium	Enterococcus faecalis	Flight 3	2	0
Enterococcus avium	Klebsiella pneumoniae strain F3-2P(2*)	Flight 3	2	0.204499
Enterococcus avium	Paenibacillus polymyxa	Flight 3	2	2.24949
Enterococcus avium	Penicillium chrysogenum	Flight 3	2	0.204499
Enterococcus avium	Penicillium flavigenum	Flight 3	2	0.204499
Enterococcus avium	Penicillium nalgiovense	Flight 3	2	0.204499
Enterococcus avium	Penicillium rubens	Flight 3	2	0.204499
Enterococcus avium	Rhodotorula sp. strain JG-1b	Flight 3	2	0
Enterococcus avium	Staphylococcus aureus	Flight 3	2	0
Enterococcus avium	Staphylococcus epidermidis	Flight 3	2	0
Enterococcus avium	Staphylococcus haemolyticus	Flight 3	2	0
Enterococcus avium	Staphylococcus saprophyticus	Flight 3	2	0
Enterococcus avium	Staphylococcus sp. strain LCT-H4	Flight 3	2	0.204499
Enterococcus avium	Staphylococcus warneri	Flight 3	2	0
Enterococcus faecalis	Enterococcus avium	Flight 3	2	0.21692
Enterococcus faecalis	Klebsiella pneumoniae strain F3-2P(2*)	Flight 3	2	0.21692
Enterococcus faecalis	Paenibacillus polymyxa	Flight 3	2	0.21692
Enterococcus faecalis	Penicillium chrysogenum	Flight 3	2	0
Enterococcus faecalis	Penicillium flavigenum	Flight 3	2	0
Enterococcus faecalis	Penicillium nalgiovense	Flight 3	2	0
Enterococcus faecalis	Penicillium rubens	Flight 3	2	0
Enterococcus faecalis	Rhodotorula sp. strain JG-1b	Flight 3	2	0
Enterococcus faecalis	Staphylococcus aureus	Flight 3	2	0.21692
Enterococcus faecalis	Staphylococcus epidermidis	Flight 3	2	0
Enterococcus faecalis	Staphylococcus haemolyticus	Flight 3	2	0.21692
Enterococcus faecalis	Staphylococcus saprophyticus	Flight 3	2	0
Enterococcus faecalis	Staphylococcus sp. strain LCT-H4	Flight 3	2	0.21692
Enterococcus faecalis	Staphylococcus warneri	Flight 3	2	0.21692
Escherichia coli	Aspergillus niger	Flight 3	1	0
Escherichia coli	Enterobacter asburiae	Flight 1	2	0
Escherichia coli	Enterobacter cancerogenus	Flight 1	2	0
Escherichia coli	Enterobacter cloacae	Flight 1	2	0
Escherichia coli	Enterobacter cloacae	Flight 3	1	0
Escherichia coli	Enterobacter cloacae	Flight 3	5	5.22959
Escherichia coli	Enterobacter cloacae	Flight 3	7	5.22959
Escherichia coli	Enterobacter cloacae	Flight 3	8	5.22959
Escherichia coli	Enterobacter hormaechei	Flight 1	2	0
Escherichia coli	Enterobacter hormaechei	Flight 3	4	5.22959
Escherichia coli	Enterobacter roggenkampii	Flight 1	2	0
Escherichia coli	Enterobacter sp. strain NFIX59	Flight 1	2	0
Escherichia coli	Klebsiella aerogenes strain IIIF7SW-P1	Flight 3	7	5.22959
Escherichia coli	Klebsiella oxytoca	Flight 1	2	0.69541
Escherichia coli	Klebsiella pneumoniae	Flight 1	2	0
Escherichia coli	Klebsiella pneumoniae	Flight 1	5	0
Escherichia coli	Klebsiella pneumoniae	Flight 2	5	5.22959
Escherichia coli	Klebsiella pneumoniae	Flight 3	1	0
Escherichia coli	Klebsiella pneumoniae	Flight 3	3	5.36649
Escherichia coli	Klebsiella pneumoniae	Flight 3	4	5.22959
Escherichia coli	Klebsiella pneumoniae	Flight 3	5	5.22959
Escherichia coli	Klebsiella pneumoniae	Flight 3	7	5.22959
Escherichia coli	Klebsiella pneumoniae	Flight 3	8	5.22959
Escherichia coli	Klebsiella quasipneumoniae strain IF2SW-B3	Flight 1	2	0
Escherichia coli	Klebsiella quasipneumoniae strain IF2SW-P1	Flight 1	2	0
Escherichia coli	Klebsiella quasipneumoniae strain IIIF3SW-P1	Flight 3	3	5.36649
Escherichia coli	Klebsiella sp. strain MS 92-3	Flight 3	3	5.36649
Escherichia coli	Klebsiella variicola	Flight 3	3	5.36649
Escherichia coli	Paenibacillus polymyxa strain IIF5SW-B3	Flight 2	5	5.22959
Escherichia coli	Paenibacillus polymyxa strain IIF5SW-B4	Flight 2	5	5.22959
Escherichia coli	Pantoea agglomerans	Flight 1	5	0
Escherichia coli	Pantoea agglomerans	Flight 2	5	0
Escherichia coli	Pantoea agglomerans	Flight 3	1	0
Escherichia coli	Pantoea agglomerans	Flight 3	5	0
Escherichia coli	Pantoea agglomerans	Flight 3	7	0
Escherichia coli	Pantoea agglomerans	Flight 3	8	0
Escherichia coli	Pantoea ananatis	Flight 1	2	0
Escherichia coli	Pantoea ananatis	Flight 1	5	0
Escherichia coli	Pantoea ananatis	Flight 2	5	0
Escherichia coli	Pantoea ananatis	Flight 3	1	0
Escherichia coli	Pantoea ananatis	Flight 3	4	0
Escherichia coli	Pantoea ananatis	Flight 3	5	0
Escherichia coli	Pantoea ananatis	Flight 3	7	0
Escherichia coli	Pantoea ananatis	Flight 3	8	0
Escherichia coli	Pantoea conspicua	Flight 1	5	0.69541
Escherichia coli	Pantoea conspicua	Flight 2	5	0.637755
Escherichia coli	Pantoea conspicua	Flight 3	1	0.67659
Escherichia coli	Pantoea conspicua	Flight 3	5	0.637755
Escherichia coli	Pantoea conspicua	Flight 3	7	0.637755
Escherichia coli	Pantoea conspicua	Flight 3	8	0.637755
Escherichia coli	Pantoea dispersa	Flight 3	4	0
Escherichia coli	Pantoea sp. strain 3.5.1	Flight 1	5	0.69541
Escherichia coli	Pantoea sp. strain 3.5.1	Flight 2	5	0.637755
Escherichia coli	Pantoea sp. strain A4	Flight 3	1	0
Escherichia coli	Pantoea sp. strain A4	Flight 3	5	0
Escherichia coli	Pantoea sp. strain A4	Flight 3	7	0
Escherichia coli	Pantoea sp. strain A4	Flight 3	8	0
Escherichia coli	Pantoea sp. strain At-9b	Flight 3	1	0
Escherichia coli	Pantoea sp. strain At-9b	Flight 3	5	0
Escherichia coli	Pantoea sp. strain At-9b	Flight 3	8	0
Escherichia coli	Pantoea sp. strain FF5	Flight 3	1	0
Escherichia coli	Pantoea sp. strain FF5	Flight 3	5	0
Escherichia coli	Pantoea sp. strain FF5	Flight 3	7	0
Escherichia coli	Pantoea sp. strain FF5	Flight 3	8	0
Escherichia coli	Pantoea sp. strain IMH	Flight 3	1	0.67659
Escherichia coli	Pantoea sp. strain IMH	Flight 3	5	0.637755
Escherichia coli	Pantoea sp. strain IMH	Flight 3	7	0.637755
Escherichia coli	Pantoea sp. strain IMH	Flight 3	8	0.637755
Escherichia coli	Pantoea sp. strain NGS-ED-1003	Flight 3	1	0.67659
Escherichia coli	Pantoea sp. strain NGS-ED-1003	Flight 3	5	0.637755
Escherichia coli	Pantoea sp. strain NGS-ED-1003	Flight 3	7	0.637755
Escherichia coli	Pantoea sp. strain NGS-ED-1003	Flight 3	8	0.637755
Escherichia coli	Pantoea sp. strain OXWO6B1	Flight 3	1	0
Escherichia coli	Pantoea sp. strain OXWO6B1	Flight 3	5	0
Escherichia coli	Pantoea sp. strain OXWO6B1	Flight 3	7	0
Escherichia coli	Pantoea sp. strain OXWO6B1	Flight 3	8	0
Escherichia coli	Pantoea vagans	Flight 2	5	0
Escherichia coli	Pantoea vagans	Flight 3	1	0
Escherichia coli	Pantoea vagans	Flight 3	5	0
Escherichia coli	Pantoea vagans	Flight 3	7	0
Escherichia coli	Pantoea vagans	Flight 3	8	0
Escherichia coli	Penicillium rubens	Flight 1	2	0.139082
Escherichia coli	Penicillium rubens	Flight 1	5	0.139082
Escherichia coli	Penicillium rubens	Flight 3	3	6.02094
Escherichia coli	Rahnella aquatilis	Flight 3	4	0.637755
Escherichia coli	Rhodotorula sp. strain JG-1b	Flight 1	2	0
Escherichia coli	Rhodotorula sp. strain JG-1b	Flight 1	5	0
Escherichia coli	Rhodotorula sp. strain JG-1b	Flight 3	1	0
Escherichia coli	Salmonella enterica	Flight 1	2	0
Escherichia coli	Salmonella enterica	Flight 3	1	0
Escherichia coli	Salmonella enterica	Flight 3	3	0
Escherichia coli	Salmonella enterica	Flight 3	5	0
Escherichia coli	Salmonella enterica	Flight 3	7	0
Escherichia coli	Salmonella enterica	Flight 3	8	0
Escherichia coli	Shigella sonnei	Flight 1	2	0
Escherichia coli	Staphylococcus saprophyticus	Flight 3	3	5.36649
Klebsiella aerogenes strain IIIF7SW-P1	Enterobacter cloacae	Flight 3	7	0
Klebsiella aerogenes strain IIIF7SW-P1	Escherichia coli	Flight 3	7	0
Klebsiella aerogenes strain IIIF7SW-P1	Klebsiella pneumoniae	Flight 3	7	0
Klebsiella aerogenes strain IIIF7SW-P1	Pantoea agglomerans	Flight 3	7	0
Klebsiella aerogenes strain IIIF7SW-P1	Pantoea ananatis	Flight 3	7	0
Klebsiella aerogenes strain IIIF7SW-P1	Pantoea conspicua	Flight 3	7	0.668449
Klebsiella aerogenes strain IIIF7SW-P1	Pantoea sp. strain A4	Flight 3	7	0
Klebsiella aerogenes strain IIIF7SW-P1	Pantoea sp. strain FF5	Flight 3	7	0
Klebsiella aerogenes strain IIIF7SW-P1	Pantoea sp. strain IMH	Flight 3	7	0.668449
Klebsiella aerogenes strain IIIF7SW-P1	Pantoea sp. strain NGS-ED-1003	Flight 3	7	0.668449
Klebsiella aerogenes strain IIIF7SW-P1	Pantoea sp. strain OXWO6B1	Flight 3	7	0
Klebsiella aerogenes strain IIIF7SW-P1	Pantoea vagans	Flight 3	7	0
Klebsiella aerogenes strain IIIF7SW-P1	Salmonella enterica	Flight 3	7	0
Klebsiella oxytoca	Enterobacter asburiae	Flight 1	2	0
Klebsiella oxytoca	Enterobacter cancerogenus	Flight 1	2	0
Klebsiella oxytoca	Enterobacter cloacae	Flight 1	2	0
Klebsiella oxytoca	Enterobacter hormaechei	Flight 1	2	0
Klebsiella oxytoca	Enterobacter roggenkampii	Flight 1	2	0
Klebsiella oxytoca	Enterobacter sp. strain NFIX59	Flight 1	2	0
Klebsiella oxytoca	Escherichia coli	Flight 1	2	0
Klebsiella oxytoca	Klebsiella pneumoniae	Flight 1	2	0
Klebsiella oxytoca	Klebsiella quasipneumoniae strain IF2SW-B3	Flight 1	2	0
Klebsiella oxytoca	Klebsiella quasipneumoniae strain IF2SW-P1	Flight 1	2	0
Klebsiella oxytoca	Pantoea ananatis	Flight 1	2	0
Klebsiella oxytoca	Penicillium rubens	Flight 1	2	0.14771
Klebsiella oxytoca	Rhodotorula sp. strain JG-1b	Flight 1	2	0
Klebsiella oxytoca	Salmonella enterica	Flight 1	2	0
Klebsiella oxytoca	Shigella sonnei	Flight 1	2	0
Klebsiella pneumoniae	Aspergillus niger	Flight 1	1	0
Klebsiella pneumoniae	Aspergillus niger	Flight 3	1	0
Klebsiella pneumoniae	Enterobacter asburiae	Flight 1	2	0
Klebsiella pneumoniae	Enterobacter cancerogenus	Flight 1	2	0
Klebsiella pneumoniae	Enterobacter cloacae	Flight 1	2	0
Klebsiella pneumoniae	Enterobacter cloacae	Flight 3	1	0
Klebsiella pneumoniae	Enterobacter cloacae	Flight 3	5	0
Klebsiella pneumoniae	Enterobacter cloacae	Flight 3	7	0
Klebsiella pneumoniae	Enterobacter cloacae	Flight 3	8	0
Klebsiella pneumoniae	Enterobacter hormaechei	Flight 1	2	0
Klebsiella pneumoniae	Enterobacter hormaechei	Flight 3	4	0
Klebsiella pneumoniae	Enterobacter roggenkampii	Flight 1	2	0
Klebsiella pneumoniae	Enterobacter sp. strain NFIX59	Flight 1	2	0
Klebsiella pneumoniae	Escherichia coli	Flight 1	2	0
Klebsiella pneumoniae	Escherichia coli	Flight 1	5	0
Klebsiella pneumoniae	Escherichia coli	Flight 2	5	0
Klebsiella pneumoniae	Escherichia coli	Flight 3	1	0
Klebsiella pneumoniae	Escherichia coli	Flight 3	3	0
Klebsiella pneumoniae	Escherichia coli	Flight 3	4	0
Klebsiella pneumoniae	Escherichia coli	Flight 3	5	0
Klebsiella pneumoniae	Escherichia coli	Flight 3	7	0
Klebsiella pneumoniae	Escherichia coli	Flight 3	8	0
Klebsiella pneumoniae	Klebsiella aerogenes strain IIIF7SW-P1	Flight 3	7	0
Klebsiella pneumoniae	Klebsiella oxytoca	Flight 1	2	0
Klebsiella pneumoniae	Klebsiella quasipneumoniae strain IF1SW-B2	Flight 1	1	0
Klebsiella pneumoniae	Klebsiella quasipneumoniae strain IF1SW-P3	Flight 1	1	0
Klebsiella pneumoniae	Klebsiella quasipneumoniae strain IF1SW-P4	Flight 1	1	0
Klebsiella pneumoniae	Klebsiella quasipneumoniae strain IF2SW-B3	Flight 1	2	0
Klebsiella pneumoniae	Klebsiella quasipneumoniae strain IF2SW-P1	Flight 1	2	0
Klebsiella pneumoniae	Klebsiella quasipneumoniae strain IIIF3SW-P1	Flight 3	3	0
Klebsiella pneumoniae	Klebsiella sp. strain MS 92-3	Flight 3	3	0
Klebsiella pneumoniae	Klebsiella variicola	Flight 3	3	0
Klebsiella pneumoniae	Paenibacillus polymyxa strain IIF5SW-B3	Flight 2	5	0
Klebsiella pneumoniae	Paenibacillus polymyxa strain IIF5SW-B4	Flight 2	5	0
Klebsiella pneumoniae	Pantoea agglomerans	Flight 1	5	0
Klebsiella pneumoniae	Pantoea agglomerans	Flight 2	5	0
Klebsiella pneumoniae	Pantoea agglomerans	Flight 3	1	0
Klebsiella pneumoniae	Pantoea agglomerans	Flight 3	5	0
Klebsiella pneumoniae	Pantoea agglomerans	Flight 3	7	0
Klebsiella pneumoniae	Pantoea agglomerans	Flight 3	8	0
Klebsiella pneumoniae	Pantoea ananatis	Flight 1	2	0
Klebsiella pneumoniae	Pantoea ananatis	Flight 1	5	0
Klebsiella pneumoniae	Pantoea ananatis	Flight 2	5	0
Klebsiella pneumoniae	Pantoea ananatis	Flight 3	1	0
Klebsiella pneumoniae	Pantoea ananatis	Flight 3	4	0
Klebsiella pneumoniae	Pantoea ananatis	Flight 3	5	0
Klebsiella pneumoniae	Pantoea ananatis	Flight 3	7	0
Klebsiella pneumoniae	Pantoea ananatis	Flight 3	8	0
Klebsiella pneumoniae	Pantoea conspicua	Flight 1	5	0
Klebsiella pneumoniae	Pantoea conspicua	Flight 2	5	0
Klebsiella pneumoniae	Pantoea conspicua	Flight 3	1	0
Klebsiella pneumoniae	Pantoea conspicua	Flight 3	5	0
Klebsiella pneumoniae	Pantoea conspicua	Flight 3	7	0
Klebsiella pneumoniae	Pantoea conspicua	Flight 3	8	0
Klebsiella pneumoniae	Pantoea dispersa	Flight 3	4	0
Klebsiella pneumoniae	Pantoea sp. strain 3.5.1	Flight 1	5	0
Klebsiella pneumoniae	Pantoea sp. strain 3.5.1	Flight 2	5	0
Klebsiella pneumoniae	Pantoea sp. strain A4	Flight 3	1	0
Klebsiella pneumoniae	Pantoea sp. strain A4	Flight 3	5	0
Klebsiella pneumoniae	Pantoea sp. strain A4	Flight 3	7	0
Klebsiella pneumoniae	Pantoea sp. strain A4	Flight 3	8	0
Klebsiella pneumoniae	Pantoea sp. strain At-9b	Flight 3	1	0
Klebsiella pneumoniae	Pantoea sp. strain At-9b	Flight 3	5	0
Klebsiella pneumoniae	Pantoea sp. strain At-9b	Flight 3	8	0
Klebsiella pneumoniae	Pantoea sp. strain FF5	Flight 3	1	0
Klebsiella pneumoniae	Pantoea sp. strain FF5	Flight 3	5	0
Klebsiella pneumoniae	Pantoea sp. strain FF5	Flight 3	7	0
Klebsiella pneumoniae	Pantoea sp. strain FF5	Flight 3	8	0
Klebsiella pneumoniae	Pantoea sp. strain IMH	Flight 3	1	0
Klebsiella pneumoniae	Pantoea sp. strain IMH	Flight 3	5	0
Klebsiella pneumoniae	Pantoea sp. strain IMH	Flight 3	7	0
Klebsiella pneumoniae	Pantoea sp. strain IMH	Flight 3	8	0
Klebsiella pneumoniae	Pantoea sp. strain NGS-ED-1003	Flight 3	1	0
Klebsiella pneumoniae	Pantoea sp. strain NGS-ED-1003	Flight 3	5	0
Klebsiella pneumoniae	Pantoea sp. strain NGS-ED-1003	Flight 3	7	0
Klebsiella pneumoniae	Pantoea sp. strain NGS-ED-1003	Flight 3	8	0
Klebsiella pneumoniae	Pantoea sp. strain OXWO6B1	Flight 3	1	0
Klebsiella pneumoniae	Pantoea sp. strain OXWO6B1	Flight 3	5	0
Klebsiella pneumoniae	Pantoea sp. strain OXWO6B1	Flight 3	7	0
Klebsiella pneumoniae	Pantoea sp. strain OXWO6B1	Flight 3	8	0
Klebsiella pneumoniae	Pantoea vagans	Flight 2	5	0
Klebsiella pneumoniae	Pantoea vagans	Flight 3	1	0
Klebsiella pneumoniae	Pantoea vagans	Flight 3	5	0
Klebsiella pneumoniae	Pantoea vagans	Flight 3	7	0
Klebsiella pneumoniae	Pantoea vagans	Flight 3	8	0
Klebsiella pneumoniae	Penicillium chrysogenum	Flight 1	1	0.139276
Klebsiella pneumoniae	Penicillium rubens	Flight 1	1	0.139276
Klebsiella pneumoniae	Penicillium rubens	Flight 1	2	0.138889
Klebsiella pneumoniae	Penicillium rubens	Flight 1	5	0.138889
Klebsiella pneumoniae	Penicillium rubens	Flight 3	3	0.687758
Klebsiella pneumoniae	Rahnella aquatilis	Flight 3	4	0
Klebsiella pneumoniae	Rhodotorula sp. strain JG-1b	Flight 1	1	0
Klebsiella pneumoniae	Rhodotorula sp. strain JG-1b	Flight 1	2	0
Klebsiella pneumoniae	Rhodotorula sp. strain JG-1b	Flight 1	5	0
Klebsiella pneumoniae	Rhodotorula sp. strain JG-1b	Flight 3	1	0
Klebsiella pneumoniae	Rhodotorula toruloides	Flight 1	1	0
Klebsiella pneumoniae	Salmonella enterica	Flight 1	2	0
Klebsiella pneumoniae	Salmonella enterica	Flight 3	1	0
Klebsiella pneumoniae	Salmonella enterica	Flight 3	3	0
Klebsiella pneumoniae	Salmonella enterica	Flight 3	5	0
Klebsiella pneumoniae	Salmonella enterica	Flight 3	7	0
Klebsiella pneumoniae	Salmonella enterica	Flight 3	8	0
Klebsiella pneumoniae	Shigella sonnei	Flight 1	2	0
Klebsiella pneumoniae	Staphylococcus saprophyticus	Flight 3	3	0
Klebsiella pneumoniae strain F3-2P(2*)	Enterococcus avium	Flight 3	2	0
Klebsiella pneumoniae strain F3-2P(2*)	Enterococcus faecalis	Flight 3	2	0
Klebsiella pneumoniae strain F3-2P(2*)	Paenibacillus polymyxa	Flight 3	2	0
Klebsiella pneumoniae strain F3-2P(2*)	Penicillium chrysogenum	Flight 3	2	0.13947
Klebsiella pneumoniae strain F3-2P(2*)	Penicillium flavigenum	Flight 3	2	0.13947
Klebsiella pneumoniae strain F3-2P(2*)	Penicillium nalgiovense	Flight 3	2	0.13947
Klebsiella pneumoniae strain F3-2P(2*)	Penicillium rubens	Flight 3	2	0.13947
Klebsiella pneumoniae strain F3-2P(2*)	Rhodotorula sp. strain JG-1b	Flight 3	2	0
Klebsiella pneumoniae strain F3-2P(2*)	Staphylococcus aureus	Flight 3	2	0
Klebsiella pneumoniae strain F3-2P(2*)	Staphylococcus epidermidis	Flight 3	2	0
Klebsiella pneumoniae strain F3-2P(2*)	Staphylococcus haemolyticus	Flight 3	2	0
Klebsiella pneumoniae strain F3-2P(2*)	Staphylococcus saprophyticus	Flight 3	2	0
Klebsiella pneumoniae strain F3-2P(2*)	Staphylococcus sp. strain LCT-H4	Flight 3	2	0
Klebsiella pneumoniae strain F3-2P(2*)	Staphylococcus warneri	Flight 3	2	0
Klebsiella quasipneumoniae strain IF1SW-B2	Aspergillus niger	Flight 1	1	0
Klebsiella quasipneumoniae strain IF1SW-B2	Klebsiella pneumoniae	Flight 1	1	0
Klebsiella quasipneumoniae strain IF1SW-B2	Klebsiella quasipneumoniae strain IF1SW-P3	Flight 1	1	0
Klebsiella quasipneumoniae strain IF1SW-B2	Klebsiella quasipneumoniae strain IF1SW-P4	Flight 1	1	0
Klebsiella quasipneumoniae strain IF1SW-B2	Penicillium chrysogenum	Flight 1	1	0.137363
Klebsiella quasipneumoniae strain IF1SW-B2	Penicillium rubens	Flight 1	1	0.137363
Klebsiella quasipneumoniae strain IF1SW-B2	Rhodotorula sp. strain JG-1b	Flight 1	1	0
Klebsiella quasipneumoniae strain IF1SW-B2	Rhodotorula toruloides	Flight 1	1	0
Klebsiella quasipneumoniae strain IF1SW-P3	Aspergillus niger	Flight 1	1	0
Klebsiella quasipneumoniae strain IF1SW-P3	Klebsiella pneumoniae	Flight 1	1	0
Klebsiella quasipneumoniae strain IF1SW-P3	Klebsiella quasipneumoniae strain IF1SW-B2	Flight 1	1	0
Klebsiella quasipneumoniae strain IF1SW-P3	Klebsiella quasipneumoniae strain IF1SW-P4	Flight 1	1	0
Klebsiella quasipneumoniae strain IF1SW-P3	Penicillium chrysogenum	Flight 1	1	0.137363
Klebsiella quasipneumoniae strain IF1SW-P3	Penicillium rubens	Flight 1	1	0.137363
Klebsiella quasipneumoniae strain IF1SW-P3	Rhodotorula sp. strain JG-1b	Flight 1	1	0
Klebsiella quasipneumoniae strain IF1SW-P3	Rhodotorula toruloides	Flight 1	1	0
Klebsiella quasipneumoniae strain IF1SW-P4	Aspergillus niger	Flight 1	1	0
Klebsiella quasipneumoniae strain IF1SW-P4	Klebsiella pneumoniae	Flight 1	1	0
Klebsiella quasipneumoniae strain IF1SW-P4	Klebsiella quasipneumoniae strain IF1SW-B2	Flight 1	1	0
Klebsiella quasipneumoniae strain IF1SW-P4	Klebsiella quasipneumoniae strain IF1SW-P3	Flight 1	1	0
Klebsiella quasipneumoniae strain IF1SW-P4	Penicillium chrysogenum	Flight 1	1	0.146628
Klebsiella quasipneumoniae strain IF1SW-P4	Penicillium rubens	Flight 1	1	0.146628
Klebsiella quasipneumoniae strain IF1SW-P4	Rhodotorula sp. strain JG-1b	Flight 1	1	0
Klebsiella quasipneumoniae strain IF1SW-P4	Rhodotorula toruloides	Flight 1	1	0
Klebsiella quasipneumoniae strain IF2SW-B3	Enterobacter asburiae	Flight 1	2	0
Klebsiella quasipneumoniae strain IF2SW-B3	Enterobacter cancerogenus	Flight 1	2	0
Klebsiella quasipneumoniae strain IF2SW-B3	Enterobacter cloacae	Flight 1	2	0
Klebsiella quasipneumoniae strain IF2SW-B3	Enterobacter hormaechei	Flight 1	2	0
Klebsiella quasipneumoniae strain IF2SW-B3	Enterobacter roggenkampii	Flight 1	2	0
Klebsiella quasipneumoniae strain IF2SW-B3	Enterobacter sp. strain NFIX59	Flight 1	2	0
Klebsiella quasipneumoniae strain IF2SW-B3	Escherichia coli	Flight 1	2	0
Klebsiella quasipneumoniae strain IF2SW-B3	Klebsiella oxytoca	Flight 1	2	0.412088
Klebsiella quasipneumoniae strain IF2SW-B3	Klebsiella pneumoniae	Flight 1	2	0
Klebsiella quasipneumoniae strain IF2SW-B3	Klebsiella quasipneumoniae strain IF2SW-P1	Flight 1	2	0
Klebsiella quasipneumoniae strain IF2SW-B3	Pantoea ananatis	Flight 1	2	0
Klebsiella quasipneumoniae strain IF2SW-B3	Penicillium rubens	Flight 1	2	0.137363
Klebsiella quasipneumoniae strain IF2SW-B3	Rhodotorula sp. strain JG-1b	Flight 1	2	0
Klebsiella quasipneumoniae strain IF2SW-B3	Salmonella enterica	Flight 1	2	0
Klebsiella quasipneumoniae strain IF2SW-B3	Shigella sonnei	Flight 1	2	0
Klebsiella quasipneumoniae strain IF2SW-P1	Enterobacter asburiae	Flight 1	2	0
Klebsiella quasipneumoniae strain IF2SW-P1	Enterobacter cancerogenus	Flight 1	2	0
Klebsiella quasipneumoniae strain IF2SW-P1	Enterobacter cloacae	Flight 1	2	0
Klebsiella quasipneumoniae strain IF2SW-P1	Enterobacter hormaechei	Flight 1	2	0
Klebsiella quasipneumoniae strain IF2SW-P1	Enterobacter roggenkampii	Flight 1	2	0
Klebsiella quasipneumoniae strain IF2SW-P1	Enterobacter sp. strain NFIX59	Flight 1	2	0
Klebsiella quasipneumoniae strain IF2SW-P1	Escherichia coli	Flight 1	2	0
Klebsiella quasipneumoniae strain IF2SW-P1	Klebsiella oxytoca	Flight 1	2	0.412088
Klebsiella quasipneumoniae strain IF2SW-P1	Klebsiella pneumoniae	Flight 1	2	0
Klebsiella quasipneumoniae strain IF2SW-P1	Klebsiella quasipneumoniae strain IF2SW-B3	Flight 1	2	0
Klebsiella quasipneumoniae strain IF2SW-P1	Pantoea ananatis	Flight 1	2	0
Klebsiella quasipneumoniae strain IF2SW-P1	Penicillium rubens	Flight 1	2	0.137363
Klebsiella quasipneumoniae strain IF2SW-P1	Rhodotorula sp. strain JG-1b	Flight 1	2	0
Klebsiella quasipneumoniae strain IF2SW-P1	Salmonella enterica	Flight 1	2	0
Klebsiella quasipneumoniae strain IF2SW-P1	Shigella sonnei	Flight 1	2	0
Klebsiella quasipneumoniae strain IIIF3SW-P1	Escherichia coli	Flight 3	3	0
Klebsiella quasipneumoniae strain IIIF3SW-P1	Klebsiella pneumoniae	Flight 3	3	0
Klebsiella quasipneumoniae strain IIIF3SW-P1	Klebsiella sp. strain MS 92-3	Flight 3	3	0
Klebsiella quasipneumoniae strain IIIF3SW-P1	Klebsiella variicola	Flight 3	3	0
Klebsiella quasipneumoniae strain IIIF3SW-P1	Penicillium rubens	Flight 3	3	0.67659
Klebsiella quasipneumoniae strain IIIF3SW-P1	Salmonella enterica	Flight 3	3	0
Klebsiella quasipneumoniae strain IIIF3SW-P1	Staphylococcus saprophyticus	Flight 3	3	0
Klebsiella sp. strain MS 92-3	Escherichia coli	Flight 3	3	0
Klebsiella sp. strain MS 92-3	Klebsiella pneumoniae	Flight 3	3	0
Klebsiella sp. strain MS 92-3	Klebsiella quasipneumoniae strain IIIF3SW-P1	Flight 3	3	0
Klebsiella sp. strain MS 92-3	Klebsiella variicola	Flight 3	3	0
Klebsiella sp. strain MS 92-3	Penicillium rubens	Flight 3	3	0.685871
Klebsiella sp. strain MS 92-3	Salmonella enterica	Flight 3	3	0
Klebsiella sp. strain MS 92-3	Staphylococcus saprophyticus	Flight 3	3	0
Klebsiella variicola	Escherichia coli	Flight 3	3	0
Klebsiella variicola	Klebsiella pneumoniae	Flight 3	3	0
Klebsiella variicola	Klebsiella quasipneumoniae strain IIIF3SW-P1	Flight 3	3	0
Klebsiella variicola	Klebsiella sp. strain MS 92-3	Flight 3	3	0
Klebsiella variicola	Penicillium rubens	Flight 3	3	0.682128
Klebsiella variicola	Salmonella enterica	Flight 3	3	0
Klebsiella variicola	Staphylococcus saprophyticus	Flight 3	3	0
Paenibacillus polymyxa	Enterococcus avium	Flight 3	2	0
Paenibacillus polymyxa	Enterococcus faecalis	Flight 3	2	0
Paenibacillus polymyxa	Klebsiella pneumoniae strain F3-2P(2*)	Flight 3	2	0.162866
Paenibacillus polymyxa	Penicillium chrysogenum	Flight 3	2	0.162866
Paenibacillus polymyxa	Penicillium flavigenum	Flight 3	2	0.162866
Paenibacillus polymyxa	Penicillium nalgiovense	Flight 3	2	0.162866
Paenibacillus polymyxa	Penicillium rubens	Flight 3	2	0.162866
Paenibacillus polymyxa	Rhodotorula sp. strain JG-1b	Flight 3	2	0
Paenibacillus polymyxa	Staphylococcus aureus	Flight 3	2	0
Paenibacillus polymyxa	Staphylococcus epidermidis	Flight 3	2	0
Paenibacillus polymyxa	Staphylococcus haemolyticus	Flight 3	2	0
Paenibacillus polymyxa	Staphylococcus saprophyticus	Flight 3	2	0
Paenibacillus polymyxa	Staphylococcus sp. strain LCT-H4	Flight 3	2	0
Paenibacillus polymyxa	Staphylococcus warneri	Flight 3	2	0
Paenibacillus polymyxa strain IIF5SW-B3	Escherichia coli	Flight 2	5	0.138313
Paenibacillus polymyxa strain IIF5SW-B3	Klebsiella pneumoniae	Flight 2	5	0.138313
Paenibacillus polymyxa strain IIF5SW-B3	Paenibacillus polymyxa strain IIF5SW-B4	Flight 2	5	0
Paenibacillus polymyxa strain IIF5SW-B3	Pantoea agglomerans	Flight 2	5	0.138313
Paenibacillus polymyxa strain IIF5SW-B3	Pantoea ananatis	Flight 2	5	0.138313
Paenibacillus polymyxa strain IIF5SW-B3	Pantoea conspicua	Flight 2	5	0.968188
Paenibacillus polymyxa strain IIF5SW-B3	Pantoea sp. strain 3.5.1	Flight 2	5	0.968188
Paenibacillus polymyxa strain IIF5SW-B3	Pantoea vagans	Flight 2	5	0.138313
Paenibacillus polymyxa strain IIF5SW-B4	Escherichia coli	Flight 2	5	0.138313
Paenibacillus polymyxa strain IIF5SW-B4	Klebsiella pneumoniae	Flight 2	5	0.138313
Paenibacillus polymyxa strain IIF5SW-B4	Paenibacillus polymyxa strain IIF5SW-B3	Flight 2	5	0
Paenibacillus polymyxa strain IIF5SW-B4	Pantoea agglomerans	Flight 2	5	0.138313
Paenibacillus polymyxa strain IIF5SW-B4	Pantoea ananatis	Flight 2	5	0.138313
Paenibacillus polymyxa strain IIF5SW-B4	Pantoea conspicua	Flight 2	5	0.968188
Paenibacillus polymyxa strain IIF5SW-B4	Pantoea sp. strain 3.5.1	Flight 2	5	0.968188
Paenibacillus polymyxa strain IIF5SW-B4	Pantoea vagans	Flight 2	5	0.138313
Pantoea agglomerans	Aspergillus niger	Flight 3	1	0
Pantoea agglomerans	Enterobacter cloacae	Flight 3	1	0
Pantoea agglomerans	Enterobacter cloacae	Flight 3	5	4.83029
Pantoea agglomerans	Enterobacter cloacae	Flight 3	7	4.83029
Pantoea agglomerans	Enterobacter cloacae	Flight 3	8	4.83029
Pantoea agglomerans	Escherichia coli	Flight 1	5	0.852273
Pantoea agglomerans	Escherichia coli	Flight 2	5	0.78329
Pantoea agglomerans	Escherichia coli	Flight 3	1	0.833333
Pantoea agglomerans	Escherichia coli	Flight 3	5	0.78329
Pantoea agglomerans	Escherichia coli	Flight 3	7	0.78329
Pantoea agglomerans	Escherichia coli	Flight 3	8	0.78329
Pantoea agglomerans	Klebsiella aerogenes strain IIIF7SW-P1	Flight 3	7	5.61358
Pantoea agglomerans	Klebsiella pneumoniae	Flight 1	5	0.852273
Pantoea agglomerans	Klebsiella pneumoniae	Flight 2	5	5.61358
Pantoea agglomerans	Klebsiella pneumoniae	Flight 3	1	0.833333
Pantoea agglomerans	Klebsiella pneumoniae	Flight 3	5	5.61358
Pantoea agglomerans	Klebsiella pneumoniae	Flight 3	7	5.61358
Pantoea agglomerans	Klebsiella pneumoniae	Flight 3	8	5.61358
Pantoea agglomerans	Paenibacillus polymyxa strain IIF5SW-B3	Flight 2	5	4.83029
Pantoea agglomerans	Paenibacillus polymyxa strain IIF5SW-B4	Flight 2	5	4.83029
Pantoea agglomerans	Pantoea ananatis	Flight 1	5	0
Pantoea agglomerans	Pantoea ananatis	Flight 2	5	0
Pantoea agglomerans	Pantoea ananatis	Flight 3	1	0
Pantoea agglomerans	Pantoea ananatis	Flight 3	5	0
Pantoea agglomerans	Pantoea ananatis	Flight 3	7	0
Pantoea agglomerans	Pantoea ananatis	Flight 3	8	0
Pantoea agglomerans	Pantoea conspicua	Flight 1	5	0.852273
Pantoea agglomerans	Pantoea conspicua	Flight 2	5	0.78329
Pantoea agglomerans	Pantoea conspicua	Flight 3	1	0.833333
Pantoea agglomerans	Pantoea conspicua	Flight 3	5	0.78329
Pantoea agglomerans	Pantoea conspicua	Flight 3	7	0.78329
Pantoea agglomerans	Pantoea conspicua	Flight 3	8	0.78329
Pantoea agglomerans	Pantoea sp. strain 3.5.1	Flight 1	5	0.852273
Pantoea agglomerans	Pantoea sp. strain 3.5.1	Flight 2	5	0.78329
Pantoea agglomerans	Pantoea sp. strain A4	Flight 3	1	0
Pantoea agglomerans	Pantoea sp. strain A4	Flight 3	5	0
Pantoea agglomerans	Pantoea sp. strain A4	Flight 3	7	0
Pantoea agglomerans	Pantoea sp. strain A4	Flight 3	8	0
Pantoea agglomerans	Pantoea sp. strain At-9b	Flight 3	1	0
Pantoea agglomerans	Pantoea sp. strain At-9b	Flight 3	5	0
Pantoea agglomerans	Pantoea sp. strain At-9b	Flight 3	8	0
Pantoea agglomerans	Pantoea sp. strain FF5	Flight 3	1	0
Pantoea agglomerans	Pantoea sp. strain FF5	Flight 3	5	0
Pantoea agglomerans	Pantoea sp. strain FF5	Flight 3	7	0
Pantoea agglomerans	Pantoea sp. strain FF5	Flight 3	8	0
Pantoea agglomerans	Pantoea sp. strain IMH	Flight 3	1	0.833333
Pantoea agglomerans	Pantoea sp. strain IMH	Flight 3	5	0.78329
Pantoea agglomerans	Pantoea sp. strain IMH	Flight 3	7	0.78329
Pantoea agglomerans	Pantoea sp. strain IMH	Flight 3	8	0.78329
Pantoea agglomerans	Pantoea sp. strain NGS-ED-1003	Flight 3	1	0.833333
Pantoea agglomerans	Pantoea sp. strain NGS-ED-1003	Flight 3	5	0.78329
Pantoea agglomerans	Pantoea sp. strain NGS-ED-1003	Flight 3	7	0.78329
Pantoea agglomerans	Pantoea sp. strain NGS-ED-1003	Flight 3	8	0.78329
Pantoea agglomerans	Pantoea sp. strain OXWO6B1	Flight 3	1	0
Pantoea agglomerans	Pantoea sp. strain OXWO6B1	Flight 3	5	0
Pantoea agglomerans	Pantoea sp. strain OXWO6B1	Flight 3	7	0
Pantoea agglomerans	Pantoea sp. strain OXWO6B1	Flight 3	8	0
Pantoea agglomerans	Pantoea vagans	Flight 2	5	0
Pantoea agglomerans	Pantoea vagans	Flight 3	1	0
Pantoea agglomerans	Pantoea vagans	Flight 3	5	0
Pantoea agglomerans	Pantoea vagans	Flight 3	7	0
Pantoea agglomerans	Pantoea vagans	Flight 3	8	0
Pantoea agglomerans	Penicillium rubens	Flight 1	5	1.27841
Pantoea agglomerans	Rhodotorula sp. strain JG-1b	Flight 1	5	0.852273
Pantoea agglomerans	Rhodotorula sp. strain JG-1b	Flight 3	1	0.833333
Pantoea agglomerans	Salmonella enterica	Flight 3	1	0.833333
Pantoea agglomerans	Salmonella enterica	Flight 3	5	0.78329
Pantoea agglomerans	Salmonella enterica	Flight 3	7	0.78329
Pantoea agglomerans	Salmonella enterica	Flight 3	8	0.78329
Pantoea ananatis	Aspergillus niger	Flight 3	1	0
Pantoea ananatis	Enterobacter asburiae	Flight 1	2	0
Pantoea ananatis	Enterobacter cancerogenus	Flight 1	2	0
Pantoea ananatis	Enterobacter cloacae	Flight 1	2	0
Pantoea ananatis	Enterobacter cloacae	Flight 3	1	0
Pantoea ananatis	Enterobacter cloacae	Flight 3	5	4.94792
Pantoea ananatis	Enterobacter cloacae	Flight 3	7	4.94792
Pantoea ananatis	Enterobacter cloacae	Flight 3	8	4.94792
Pantoea ananatis	Enterobacter hormaechei	Flight 1	2	0
Pantoea ananatis	Enterobacter hormaechei	Flight 3	4	4.94792
Pantoea ananatis	Enterobacter roggenkampii	Flight 1	2	0
Pantoea ananatis	Enterobacter sp. strain NFIX59	Flight 1	2	0
Pantoea ananatis	Escherichia coli	Flight 1	2	0
Pantoea ananatis	Escherichia coli	Flight 1	5	0
Pantoea ananatis	Escherichia coli	Flight 2	5	0
Pantoea ananatis	Escherichia coli	Flight 3	1	0
Pantoea ananatis	Escherichia coli	Flight 3	4	0
Pantoea ananatis	Escherichia coli	Flight 3	5	0
Pantoea ananatis	Escherichia coli	Flight 3	7	0
Pantoea ananatis	Escherichia coli	Flight 3	8	0
Pantoea ananatis	Klebsiella aerogenes strain IIIF7SW-P1	Flight 3	7	4.94792
Pantoea ananatis	Klebsiella oxytoca	Flight 1	2	0
Pantoea ananatis	Klebsiella pneumoniae	Flight 1	2	0
Pantoea ananatis	Klebsiella pneumoniae	Flight 1	5	0
Pantoea ananatis	Klebsiella pneumoniae	Flight 2	5	4.94792
Pantoea ananatis	Klebsiella pneumoniae	Flight 3	1	0
Pantoea ananatis	Klebsiella pneumoniae	Flight 3	4	4.94792
Pantoea ananatis	Klebsiella pneumoniae	Flight 3	5	4.94792
Pantoea ananatis	Klebsiella pneumoniae	Flight 3	7	4.94792
Pantoea ananatis	Klebsiella pneumoniae	Flight 3	8	4.94792
Pantoea ananatis	Klebsiella quasipneumoniae strain IF2SW-B3	Flight 1	2	0
Pantoea ananatis	Klebsiella quasipneumoniae strain IF2SW-P1	Flight 1	2	0
Pantoea ananatis	Paenibacillus polymyxa strain IIF5SW-B3	Flight 2	5	4.94792
Pantoea ananatis	Paenibacillus polymyxa strain IIF5SW-B4	Flight 2	5	4.94792
Pantoea ananatis	Pantoea agglomerans	Flight 1	5	0
Pantoea ananatis	Pantoea agglomerans	Flight 2	5	0
Pantoea ananatis	Pantoea agglomerans	Flight 3	1	0
Pantoea ananatis	Pantoea agglomerans	Flight 3	5	0
Pantoea ananatis	Pantoea agglomerans	Flight 3	7	0
Pantoea ananatis	Pantoea agglomerans	Flight 3	8	0
Pantoea ananatis	Pantoea conspicua	Flight 1	5	0
Pantoea ananatis	Pantoea conspicua	Flight 2	5	0
Pantoea ananatis	Pantoea conspicua	Flight 3	1	0
Pantoea ananatis	Pantoea conspicua	Flight 3	5	0
Pantoea ananatis	Pantoea conspicua	Flight 3	7	0
Pantoea ananatis	Pantoea conspicua	Flight 3	8	0
Pantoea ananatis	Pantoea dispersa	Flight 3	4	0
Pantoea ananatis	Pantoea sp. strain 3.5.1	Flight 1	5	0
Pantoea ananatis	Pantoea sp. strain 3.5.1	Flight 2	5	0
Pantoea ananatis	Pantoea sp. strain A4	Flight 3	1	0
Pantoea ananatis	Pantoea sp. strain A4	Flight 3	5	0
Pantoea ananatis	Pantoea sp. strain A4	Flight 3	7	0
Pantoea ananatis	Pantoea sp. strain A4	Flight 3	8	0
Pantoea ananatis	Pantoea sp. strain At-9b	Flight 3	1	0
Pantoea ananatis	Pantoea sp. strain At-9b	Flight 3	5	0
Pantoea ananatis	Pantoea sp. strain At-9b	Flight 3	8	0
Pantoea ananatis	Pantoea sp. strain FF5	Flight 3	1	0
Pantoea ananatis	Pantoea sp. strain FF5	Flight 3	5	0
Pantoea ananatis	Pantoea sp. strain FF5	Flight 3	7	0
Pantoea ananatis	Pantoea sp. strain FF5	Flight 3	8	0
Pantoea ananatis	Pantoea sp. strain IMH	Flight 3	1	0
Pantoea ananatis	Pantoea sp. strain IMH	Flight 3	5	0
Pantoea ananatis	Pantoea sp. strain IMH	Flight 3	7	0
Pantoea ananatis	Pantoea sp. strain IMH	Flight 3	8	0
Pantoea ananatis	Pantoea sp. strain NGS-ED-1003	Flight 3	1	0
Pantoea ananatis	Pantoea sp. strain NGS-ED-1003	Flight 3	5	0
Pantoea ananatis	Pantoea sp. strain NGS-ED-1003	Flight 3	7	0
Pantoea ananatis	Pantoea sp. strain NGS-ED-1003	Flight 3	8	0
Pantoea ananatis	Pantoea sp. strain OXWO6B1	Flight 3	1	0
Pantoea ananatis	Pantoea sp. strain OXWO6B1	Flight 3	5	0
Pantoea ananatis	Pantoea sp. strain OXWO6B1	Flight 3	7	0
Pantoea ananatis	Pantoea sp. strain OXWO6B1	Flight 3	8	0
Pantoea ananatis	Pantoea vagans	Flight 2	5	0
Pantoea ananatis	Pantoea vagans	Flight 3	1	0
Pantoea ananatis	Pantoea vagans	Flight 3	5	0
Pantoea ananatis	Pantoea vagans	Flight 3	7	0
Pantoea ananatis	Pantoea vagans	Flight 3	8	0
Pantoea ananatis	Penicillium rubens	Flight 1	2	0.56899
Pantoea ananatis	Penicillium rubens	Flight 1	5	0.56899
Pantoea ananatis	Rahnella aquatilis	Flight 3	4	0
Pantoea ananatis	Rhodotorula sp. strain JG-1b	Flight 1	2	0
Pantoea ananatis	Rhodotorula sp. strain JG-1b	Flight 1	5	0
Pantoea ananatis	Rhodotorula sp. strain JG-1b	Flight 3	1	0
Pantoea ananatis	Salmonella enterica	Flight 1	2	0
Pantoea ananatis	Salmonella enterica	Flight 3	1	0
Pantoea ananatis	Salmonella enterica	Flight 3	5	0
Pantoea ananatis	Salmonella enterica	Flight 3	7	0
Pantoea ananatis	Salmonella enterica	Flight 3	8	0
Pantoea ananatis	Shigella sonnei	Flight 1	2	0
Pantoea conspicua	Aspergillus niger	Flight 3	1	0
Pantoea conspicua	Enterobacter cloacae	Flight 3	1	0.946372
Pantoea conspicua	Enterobacter cloacae	Flight 3	5	6.46109
Pantoea conspicua	Enterobacter cloacae	Flight 3	7	6.46109
Pantoea conspicua	Enterobacter cloacae	Flight 3	8	6.46109
Pantoea conspicua	Escherichia coli	Flight 1	5	0.970874
Pantoea conspicua	Escherichia coli	Flight 2	5	0.881057
Pantoea conspicua	Escherichia coli	Flight 3	1	0.946372
Pantoea conspicua	Escherichia coli	Flight 3	5	0.881057
Pantoea conspicua	Escherichia coli	Flight 3	7	0.881057
Pantoea conspicua	Escherichia coli	Flight 3	8	0.881057
Pantoea conspicua	Klebsiella aerogenes strain IIIF7SW-P1	Flight 3	7	6.46109
Pantoea conspicua	Klebsiella pneumoniae	Flight 1	5	0.970874
Pantoea conspicua	Klebsiella pneumoniae	Flight 2	5	6.46109
Pantoea conspicua	Klebsiella pneumoniae	Flight 3	1	0.946372
Pantoea conspicua	Klebsiella pneumoniae	Flight 3	5	6.46109
Pantoea conspicua	Klebsiella pneumoniae	Flight 3	7	6.46109
Pantoea conspicua	Klebsiella pneumoniae	Flight 3	8	6.46109
Pantoea conspicua	Paenibacillus polymyxa strain IIF5SW-B3	Flight 2	5	6.46109
Pantoea conspicua	Paenibacillus polymyxa strain IIF5SW-B4	Flight 2	5	6.46109
Pantoea conspicua	Pantoea agglomerans	Flight 1	5	0.970874
Pantoea conspicua	Pantoea agglomerans	Flight 2	5	0.881057
Pantoea conspicua	Pantoea agglomerans	Flight 3	1	0.946372
Pantoea conspicua	Pantoea agglomerans	Flight 3	5	0.881057
Pantoea conspicua	Pantoea agglomerans	Flight 3	7	0.881057
Pantoea conspicua	Pantoea agglomerans	Flight 3	8	0.881057
Pantoea conspicua	Pantoea ananatis	Flight 1	5	0.970874
Pantoea conspicua	Pantoea ananatis	Flight 2	5	0.881057
Pantoea conspicua	Pantoea ananatis	Flight 3	1	0.946372
Pantoea conspicua	Pantoea ananatis	Flight 3	5	0.881057
Pantoea conspicua	Pantoea ananatis	Flight 3	7	0.881057
Pantoea conspicua	Pantoea ananatis	Flight 3	8	0.881057
Pantoea conspicua	Pantoea sp. strain 3.5.1	Flight 1	5	0.970874
Pantoea conspicua	Pantoea sp. strain 3.5.1	Flight 2	5	0.881057
Pantoea conspicua	Pantoea sp. strain A4	Flight 3	1	0
Pantoea conspicua	Pantoea sp. strain A4	Flight 3	5	0
Pantoea conspicua	Pantoea sp. strain A4	Flight 3	7	0
Pantoea conspicua	Pantoea sp. strain A4	Flight 3	8	0
Pantoea conspicua	Pantoea sp. strain At-9b	Flight 3	1	0.946372
Pantoea conspicua	Pantoea sp. strain At-9b	Flight 3	5	0.881057
Pantoea conspicua	Pantoea sp. strain At-9b	Flight 3	8	0.881057
Pantoea conspicua	Pantoea sp. strain FF5	Flight 3	1	0
Pantoea conspicua	Pantoea sp. strain FF5	Flight 3	5	0
Pantoea conspicua	Pantoea sp. strain FF5	Flight 3	7	0
Pantoea conspicua	Pantoea sp. strain FF5	Flight 3	8	0
Pantoea conspicua	Pantoea sp. strain IMH	Flight 3	1	0.946372
Pantoea conspicua	Pantoea sp. strain IMH	Flight 3	5	0.881057
Pantoea conspicua	Pantoea sp. strain IMH	Flight 3	7	0.881057
Pantoea conspicua	Pantoea sp. strain IMH	Flight 3	8	0.881057
Pantoea conspicua	Pantoea sp. strain NGS-ED-1003	Flight 3	1	0.946372
Pantoea conspicua	Pantoea sp. strain NGS-ED-1003	Flight 3	5	0.881057
Pantoea conspicua	Pantoea sp. strain NGS-ED-1003	Flight 3	7	0.881057
Pantoea conspicua	Pantoea sp. strain NGS-ED-1003	Flight 3	8	0.881057
Pantoea conspicua	Pantoea sp. strain OXWO6B1	Flight 3	1	0.946372
Pantoea conspicua	Pantoea sp. strain OXWO6B1	Flight 3	5	0.881057
Pantoea conspicua	Pantoea sp. strain OXWO6B1	Flight 3	7	0.881057
Pantoea conspicua	Pantoea sp. strain OXWO6B1	Flight 3	8	0.881057
Pantoea conspicua	Pantoea vagans	Flight 2	5	0.881057
Pantoea conspicua	Pantoea vagans	Flight 3	1	0.946372
Pantoea conspicua	Pantoea vagans	Flight 3	5	0.881057
Pantoea conspicua	Pantoea vagans	Flight 3	7	0.881057
Pantoea conspicua	Pantoea vagans	Flight 3	8	0.881057
Pantoea conspicua	Penicillium rubens	Flight 1	5	0.485437
Pantoea conspicua	Rhodotorula sp. strain JG-1b	Flight 1	5	0
Pantoea conspicua	Rhodotorula sp. strain JG-1b	Flight 3	1	0
Pantoea conspicua	Salmonella enterica	Flight 3	1	0.946372
Pantoea conspicua	Salmonella enterica	Flight 3	5	0.881057
Pantoea conspicua	Salmonella enterica	Flight 3	7	0.881057
Pantoea conspicua	Salmonella enterica	Flight 3	8	0.881057
Pantoea dispersa	Enterobacter hormaechei	Flight 3	4	5.20394
Pantoea dispersa	Escherichia coli	Flight 3	4	0.843882
Pantoea dispersa	Klebsiella pneumoniae	Flight 3	4	6.04782
Pantoea dispersa	Pantoea ananatis	Flight 3	4	0
Pantoea dispersa	Rahnella aquatilis	Flight 3	4	0
Pantoea sp. strain 3.5.1	Escherichia coli	Flight 1	5	0.875912
Pantoea sp. strain 3.5.1	Escherichia coli	Flight 2	5	0.803213
Pantoea sp. strain 3.5.1	Klebsiella pneumoniae	Flight 1	5	0.875912
Pantoea sp. strain 3.5.1	Klebsiella pneumoniae	Flight 2	5	5.75636
Pantoea sp. strain 3.5.1	Paenibacillus polymyxa strain IIF5SW-B3	Flight 2	5	4.95315
Pantoea sp. strain 3.5.1	Paenibacillus polymyxa strain IIF5SW-B4	Flight 2	5	4.95315
Pantoea sp. strain 3.5.1	Pantoea agglomerans	Flight 1	5	0
Pantoea sp. strain 3.5.1	Pantoea agglomerans	Flight 2	5	0
Pantoea sp. strain 3.5.1	Pantoea ananatis	Flight 1	5	0
Pantoea sp. strain 3.5.1	Pantoea ananatis	Flight 2	5	0
Pantoea sp. strain 3.5.1	Pantoea conspicua	Flight 1	5	0
Pantoea sp. strain 3.5.1	Pantoea conspicua	Flight 2	5	0
Pantoea sp. strain 3.5.1	Pantoea vagans	Flight 2	5	0
Pantoea sp. strain 3.5.1	Penicillium rubens	Flight 1	5	1.31387
Pantoea sp. strain 3.5.1	Rhodotorula sp. strain JG-1b	Flight 1	5	0.875912
Pantoea sp. strain A4	Aspergillus niger	Flight 3	1	0
Pantoea sp. strain A4	Enterobacter cloacae	Flight 3	1	0
Pantoea sp. strain A4	Enterobacter cloacae	Flight 3	5	4.67762
Pantoea sp. strain A4	Enterobacter cloacae	Flight 3	7	4.67762
Pantoea sp. strain A4	Enterobacter cloacae	Flight 3	8	4.67762
Pantoea sp. strain A4	Escherichia coli	Flight 3	1	1.61074
Pantoea sp. strain A4	Escherichia coli	Flight 3	5	1.51707
Pantoea sp. strain A4	Escherichia coli	Flight 3	7	1.51707
Pantoea sp. strain A4	Escherichia coli	Flight 3	8	1.51707
Pantoea sp. strain A4	Klebsiella aerogenes strain IIIF7SW-P1	Flight 3	7	6.19469
Pantoea sp. strain A4	Klebsiella pneumoniae	Flight 3	1	1.61074
Pantoea sp. strain A4	Klebsiella pneumoniae	Flight 3	5	6.19469
Pantoea sp. strain A4	Klebsiella pneumoniae	Flight 3	7	6.19469
Pantoea sp. strain A4	Klebsiella pneumoniae	Flight 3	8	6.19469
Pantoea sp. strain A4	Pantoea agglomerans	Flight 3	1	0
Pantoea sp. strain A4	Pantoea agglomerans	Flight 3	5	0
Pantoea sp. strain A4	Pantoea agglomerans	Flight 3	7	0
Pantoea sp. strain A4	Pantoea agglomerans	Flight 3	8	0
Pantoea sp. strain A4	Pantoea ananatis	Flight 3	1	0
Pantoea sp. strain A4	Pantoea ananatis	Flight 3	5	0
Pantoea sp. strain A4	Pantoea ananatis	Flight 3	7	0
Pantoea sp. strain A4	Pantoea ananatis	Flight 3	8	0
Pantoea sp. strain A4	Pantoea conspicua	Flight 3	1	0
Pantoea sp. strain A4	Pantoea conspicua	Flight 3	5	0
Pantoea sp. strain A4	Pantoea conspicua	Flight 3	7	0
Pantoea sp. strain A4	Pantoea conspicua	Flight 3	8	0
Pantoea sp. strain A4	Pantoea sp. strain At-9b	Flight 3	1	0
Pantoea sp. strain A4	Pantoea sp. strain At-9b	Flight 3	5	0
Pantoea sp. strain A4	Pantoea sp. strain At-9b	Flight 3	8	0
Pantoea sp. strain A4	Pantoea sp. strain FF5	Flight 3	1	0
Pantoea sp. strain A4	Pantoea sp. strain FF5	Flight 3	5	0
Pantoea sp. strain A4	Pantoea sp. strain FF5	Flight 3	7	0
Pantoea sp. strain A4	Pantoea sp. strain FF5	Flight 3	8	0
Pantoea sp. strain A4	Pantoea sp. strain IMH	Flight 3	1	0
Pantoea sp. strain A4	Pantoea sp. strain IMH	Flight 3	5	0
Pantoea sp. strain A4	Pantoea sp. strain IMH	Flight 3	7	0
Pantoea sp. strain A4	Pantoea sp. strain IMH	Flight 3	8	0
Pantoea sp. strain A4	Pantoea sp. strain NGS-ED-1003	Flight 3	1	0
Pantoea sp. strain A4	Pantoea sp. strain NGS-ED-1003	Flight 3	5	0
Pantoea sp. strain A4	Pantoea sp. strain NGS-ED-1003	Flight 3	7	0
Pantoea sp. strain A4	Pantoea sp. strain NGS-ED-1003	Flight 3	8	0
Pantoea sp. strain A4	Pantoea sp. strain OXWO6B1	Flight 3	1	0
Pantoea sp. strain A4	Pantoea sp. strain OXWO6B1	Flight 3	5	0
Pantoea sp. strain A4	Pantoea sp. strain OXWO6B1	Flight 3	7	0
Pantoea sp. strain A4	Pantoea sp. strain OXWO6B1	Flight 3	8	0
Pantoea sp. strain A4	Pantoea vagans	Flight 3	1	0
Pantoea sp. strain A4	Pantoea vagans	Flight 3	5	0
Pantoea sp. strain A4	Pantoea vagans	Flight 3	7	0
Pantoea sp. strain A4	Pantoea vagans	Flight 3	8	0
Pantoea sp. strain A4	Rhodotorula sp. strain JG-1b	Flight 3	1	1.61074
Pantoea sp. strain A4	Salmonella enterica	Flight 3	1	1.61074
Pantoea sp. strain A4	Salmonella enterica	Flight 3	5	1.51707
Pantoea sp. strain A4	Salmonella enterica	Flight 3	7	1.51707
Pantoea sp. strain A4	Salmonella enterica	Flight 3	8	1.51707
Pantoea sp. strain At-9b	Aspergillus niger	Flight 3	1	0
Pantoea sp. strain At-9b	Enterobacter cloacae	Flight 3	1	0
Pantoea sp. strain At-9b	Enterobacter cloacae	Flight 3	5	4.41001
Pantoea sp. strain At-9b	Enterobacter cloacae	Flight 3	8	4.41001
Pantoea sp. strain At-9b	Escherichia coli	Flight 3	1	0
Pantoea sp. strain At-9b	Escherichia coli	Flight 3	5	0
Pantoea sp. strain At-9b	Escherichia coli	Flight 3	8	0
Pantoea sp. strain At-9b	Klebsiella pneumoniae	Flight 3	1	0
Pantoea sp. strain At-9b	Klebsiella pneumoniae	Flight 3	5	4.41001
Pantoea sp. strain At-9b	Klebsiella pneumoniae	Flight 3	8	4.41001
Pantoea sp. strain At-9b	Pantoea agglomerans	Flight 3	1	0
Pantoea sp. strain At-9b	Pantoea agglomerans	Flight 3	5	0
Pantoea sp. strain At-9b	Pantoea agglomerans	Flight 3	8	0
Pantoea sp. strain At-9b	Pantoea ananatis	Flight 3	1	0
Pantoea sp. strain At-9b	Pantoea ananatis	Flight 3	5	0
Pantoea sp. strain At-9b	Pantoea ananatis	Flight 3	8	0
Pantoea sp. strain At-9b	Pantoea conspicua	Flight 3	1	0
Pantoea sp. strain At-9b	Pantoea conspicua	Flight 3	5	0
Pantoea sp. strain At-9b	Pantoea conspicua	Flight 3	8	0
Pantoea sp. strain At-9b	Pantoea sp. strain A4	Flight 3	1	0
Pantoea sp. strain At-9b	Pantoea sp. strain A4	Flight 3	5	0
Pantoea sp. strain At-9b	Pantoea sp. strain A4	Flight 3	8	0
Pantoea sp. strain At-9b	Pantoea sp. strain FF5	Flight 3	1	0
Pantoea sp. strain At-9b	Pantoea sp. strain FF5	Flight 3	5	0
Pantoea sp. strain At-9b	Pantoea sp. strain FF5	Flight 3	8	0
Pantoea sp. strain At-9b	Pantoea sp. strain IMH	Flight 3	1	0
Pantoea sp. strain At-9b	Pantoea sp. strain IMH	Flight 3	5	0
Pantoea sp. strain At-9b	Pantoea sp. strain IMH	Flight 3	8	0
Pantoea sp. strain At-9b	Pantoea sp. strain NGS-ED-1003	Flight 3	1	0
Pantoea sp. strain At-9b	Pantoea sp. strain NGS-ED-1003	Flight 3	5	0
Pantoea sp. strain At-9b	Pantoea sp. strain NGS-ED-1003	Flight 3	8	0
Pantoea sp. strain At-9b	Pantoea sp. strain OXWO6B1	Flight 3	1	0
Pantoea sp. strain At-9b	Pantoea sp. strain OXWO6B1	Flight 3	5	0
Pantoea sp. strain At-9b	Pantoea sp. strain OXWO6B1	Flight 3	8	0
Pantoea sp. strain At-9b	Pantoea vagans	Flight 3	1	0
Pantoea sp. strain At-9b	Pantoea vagans	Flight 3	5	0
Pantoea sp. strain At-9b	Pantoea vagans	Flight 3	8	0
Pantoea sp. strain At-9b	Rhodotorula sp. strain JG-1b	Flight 3	1	0
Pantoea sp. strain At-9b	Salmonella enterica	Flight 3	1	0
Pantoea sp. strain At-9b	Salmonella enterica	Flight 3	5	0
Pantoea sp. strain At-9b	Salmonella enterica	Flight 3	8	0
Pantoea sp. strain FF5	Aspergillus niger	Flight 3	1	0
Pantoea sp. strain FF5	Enterobacter cloacae	Flight 3	1	0
Pantoea sp. strain FF5	Enterobacter cloacae	Flight 3	5	4.69136
Pantoea sp. strain FF5	Enterobacter cloacae	Flight 3	7	4.69136
Pantoea sp. strain FF5	Enterobacter cloacae	Flight 3	8	4.69136
Pantoea sp. strain FF5	Escherichia coli	Flight 3	1	0.78637
Pantoea sp. strain FF5	Escherichia coli	Flight 3	5	0.740741
Pantoea sp. strain FF5	Escherichia coli	Flight 3	7	0.740741
Pantoea sp. strain FF5	Escherichia coli	Flight 3	8	0.740741
Pantoea sp. strain FF5	Klebsiella aerogenes strain IIIF7SW-P1	Flight 3	7	5.4321
Pantoea sp. strain FF5	Klebsiella pneumoniae	Flight 3	1	0.78637
Pantoea sp. strain FF5	Klebsiella pneumoniae	Flight 3	5	5.4321
Pantoea sp. strain FF5	Klebsiella pneumoniae	Flight 3	7	5.4321
Pantoea sp. strain FF5	Klebsiella pneumoniae	Flight 3	8	5.4321
Pantoea sp. strain FF5	Pantoea agglomerans	Flight 3	1	0
Pantoea sp. strain FF5	Pantoea agglomerans	Flight 3	5	0
Pantoea sp. strain FF5	Pantoea agglomerans	Flight 3	7	0
Pantoea sp. strain FF5	Pantoea agglomerans	Flight 3	8	0
Pantoea sp. strain FF5	Pantoea ananatis	Flight 3	1	0
Pantoea sp. strain FF5	Pantoea ananatis	Flight 3	5	0
Pantoea sp. strain FF5	Pantoea ananatis	Flight 3	7	0
Pantoea sp. strain FF5	Pantoea ananatis	Flight 3	8	0
Pantoea sp. strain FF5	Pantoea conspicua	Flight 3	1	0.78637
Pantoea sp. strain FF5	Pantoea conspicua	Flight 3	5	0.740741
Pantoea sp. strain FF5	Pantoea conspicua	Flight 3	7	0.740741
Pantoea sp. strain FF5	Pantoea conspicua	Flight 3	8	0.740741
Pantoea sp. strain FF5	Pantoea sp. strain A4	Flight 3	1	0
Pantoea sp. strain FF5	Pantoea sp. strain A4	Flight 3	5	0
Pantoea sp. strain FF5	Pantoea sp. strain A4	Flight 3	7	0
Pantoea sp. strain FF5	Pantoea sp. strain A4	Flight 3	8	0
Pantoea sp. strain FF5	Pantoea sp. strain At-9b	Flight 3	1	0
Pantoea sp. strain FF5	Pantoea sp. strain At-9b	Flight 3	5	0
Pantoea sp. strain FF5	Pantoea sp. strain At-9b	Flight 3	8	0
Pantoea sp. strain FF5	Pantoea sp. strain IMH	Flight 3	1	0.78637
Pantoea sp. strain FF5	Pantoea sp. strain IMH	Flight 3	5	0.740741
Pantoea sp. strain FF5	Pantoea sp. strain IMH	Flight 3	7	0.740741
Pantoea sp. strain FF5	Pantoea sp. strain IMH	Flight 3	8	0.740741
Pantoea sp. strain FF5	Pantoea sp. strain NGS-ED-1003	Flight 3	1	0.78637
Pantoea sp. strain FF5	Pantoea sp. strain NGS-ED-1003	Flight 3	5	0.740741
Pantoea sp. strain FF5	Pantoea sp. strain NGS-ED-1003	Flight 3	7	0.740741
Pantoea sp. strain FF5	Pantoea sp. strain NGS-ED-1003	Flight 3	8	0.740741
Pantoea sp. strain FF5	Pantoea sp. strain OXWO6B1	Flight 3	1	0
Pantoea sp. strain FF5	Pantoea sp. strain OXWO6B1	Flight 3	5	0
Pantoea sp. strain FF5	Pantoea sp. strain OXWO6B1	Flight 3	7	0
Pantoea sp. strain FF5	Pantoea sp. strain OXWO6B1	Flight 3	8	0
Pantoea sp. strain FF5	Pantoea vagans	Flight 3	1	0
Pantoea sp. strain FF5	Pantoea vagans	Flight 3	5	0
Pantoea sp. strain FF5	Pantoea vagans	Flight 3	7	0
Pantoea sp. strain FF5	Pantoea vagans	Flight 3	8	0
Pantoea sp. strain FF5	Rhodotorula sp. strain JG-1b	Flight 3	1	0.78637
Pantoea sp. strain FF5	Salmonella enterica	Flight 3	1	0.78637
Pantoea sp. strain FF5	Salmonella enterica	Flight 3	5	0.740741
Pantoea sp. strain FF5	Salmonella enterica	Flight 3	7	0.740741
Pantoea sp. strain FF5	Salmonella enterica	Flight 3	8	0.740741
Pantoea sp. strain IMH	Aspergillus niger	Flight 3	1	0
Pantoea sp. strain IMH	Enterobacter cloacae	Flight 3	1	0
Pantoea sp. strain IMH	Enterobacter cloacae	Flight 3	5	5.39007
Pantoea sp. strain IMH	Enterobacter cloacae	Flight 3	7	5.39007
Pantoea sp. strain IMH	Enterobacter cloacae	Flight 3	8	5.39007
Pantoea sp. strain IMH	Escherichia coli	Flight 3	1	0
Pantoea sp. strain IMH	Escherichia coli	Flight 3	5	0
Pantoea sp. strain IMH	Escherichia coli	Flight 3	7	0
Pantoea sp. strain IMH	Escherichia coli	Flight 3	8	0
Pantoea sp. strain IMH	Klebsiella aerogenes strain IIIF7SW-P1	Flight 3	7	5.39007
Pantoea sp. strain IMH	Klebsiella pneumoniae	Flight 3	1	0
Pantoea sp. strain IMH	Klebsiella pneumoniae	Flight 3	5	5.39007
Pantoea sp. strain IMH	Klebsiella pneumoniae	Flight 3	7	5.39007
Pantoea sp. strain IMH	Klebsiella pneumoniae	Flight 3	8	5.39007
Pantoea sp. strain IMH	Pantoea agglomerans	Flight 3	1	0
Pantoea sp. strain IMH	Pantoea agglomerans	Flight 3	5	0
Pantoea sp. strain IMH	Pantoea agglomerans	Flight 3	7	0
Pantoea sp. strain IMH	Pantoea agglomerans	Flight 3	8	0
Pantoea sp. strain IMH	Pantoea ananatis	Flight 3	1	0
Pantoea sp. strain IMH	Pantoea ananatis	Flight 3	5	0
Pantoea sp. strain IMH	Pantoea ananatis	Flight 3	7	0
Pantoea sp. strain IMH	Pantoea ananatis	Flight 3	8	0
Pantoea sp. strain IMH	Pantoea conspicua	Flight 3	1	0
Pantoea sp. strain IMH	Pantoea conspicua	Flight 3	5	0
Pantoea sp. strain IMH	Pantoea conspicua	Flight 3	7	0
Pantoea sp. strain IMH	Pantoea conspicua	Flight 3	8	0
Pantoea sp. strain IMH	Pantoea sp. strain A4	Flight 3	1	0
Pantoea sp. strain IMH	Pantoea sp. strain A4	Flight 3	5	0
Pantoea sp. strain IMH	Pantoea sp. strain A4	Flight 3	7	0
Pantoea sp. strain IMH	Pantoea sp. strain A4	Flight 3	8	0
Pantoea sp. strain IMH	Pantoea sp. strain At-9b	Flight 3	1	0
Pantoea sp. strain IMH	Pantoea sp. strain At-9b	Flight 3	5	0
Pantoea sp. strain IMH	Pantoea sp. strain At-9b	Flight 3	8	0
Pantoea sp. strain IMH	Pantoea sp. strain FF5	Flight 3	1	0
Pantoea sp. strain IMH	Pantoea sp. strain FF5	Flight 3	5	0
Pantoea sp. strain IMH	Pantoea sp. strain FF5	Flight 3	7	0
Pantoea sp. strain IMH	Pantoea sp. strain FF5	Flight 3	8	0
Pantoea sp. strain IMH	Pantoea sp. strain NGS-ED-1003	Flight 3	1	0
Pantoea sp. strain IMH	Pantoea sp. strain NGS-ED-1003	Flight 3	5	0
Pantoea sp. strain IMH	Pantoea sp. strain NGS-ED-1003	Flight 3	7	0
Pantoea sp. strain IMH	Pantoea sp. strain NGS-ED-1003	Flight 3	8	0
Pantoea sp. strain IMH	Pantoea sp. strain OXWO6B1	Flight 3	1	0
Pantoea sp. strain IMH	Pantoea sp. strain OXWO6B1	Flight 3	5	0
Pantoea sp. strain IMH	Pantoea sp. strain OXWO6B1	Flight 3	7	0
Pantoea sp. strain IMH	Pantoea sp. strain OXWO6B1	Flight 3	8	0
Pantoea sp. strain IMH	Pantoea vagans	Flight 3	1	0
Pantoea sp. strain IMH	Pantoea vagans	Flight 3	5	0
Pantoea sp. strain IMH	Pantoea vagans	Flight 3	7	0
Pantoea sp. strain IMH	Pantoea vagans	Flight 3	8	0
Pantoea sp. strain IMH	Rhodotorula sp. strain JG-1b	Flight 3	1	0
Pantoea sp. strain IMH	Salmonella enterica	Flight 3	1	0
Pantoea sp. strain IMH	Salmonella enterica	Flight 3	5	0
Pantoea sp. strain IMH	Salmonella enterica	Flight 3	7	0
Pantoea sp. strain IMH	Salmonella enterica	Flight 3	8	0
Pantoea sp. strain NGS-ED-1003	Aspergillus niger	Flight 3	1	0
Pantoea sp. strain NGS-ED-1003	Enterobacter cloacae	Flight 3	1	0
Pantoea sp. strain NGS-ED-1003	Enterobacter cloacae	Flight 3	5	5.06667
Pantoea sp. strain NGS-ED-1003	Enterobacter cloacae	Flight 3	7	5.06667
Pantoea sp. strain NGS-ED-1003	Enterobacter cloacae	Flight 3	8	5.06667
Pantoea sp. strain NGS-ED-1003	Escherichia coli	Flight 3	1	0.853485
Pantoea sp. strain NGS-ED-1003	Escherichia coli	Flight 3	5	0.8
Pantoea sp. strain NGS-ED-1003	Escherichia coli	Flight 3	7	0.8
Pantoea sp. strain NGS-ED-1003	Escherichia coli	Flight 3	8	0.8
Pantoea sp. strain NGS-ED-1003	Klebsiella aerogenes strain IIIF7SW-P1	Flight 3	7	5.86667
Pantoea sp. strain NGS-ED-1003	Klebsiella pneumoniae	Flight 3	1	0.853485
Pantoea sp. strain NGS-ED-1003	Klebsiella pneumoniae	Flight 3	5	5.86667
Pantoea sp. strain NGS-ED-1003	Klebsiella pneumoniae	Flight 3	7	5.86667
Pantoea sp. strain NGS-ED-1003	Klebsiella pneumoniae	Flight 3	8	5.86667
Pantoea sp. strain NGS-ED-1003	Pantoea agglomerans	Flight 3	1	0
Pantoea sp. strain NGS-ED-1003	Pantoea agglomerans	Flight 3	5	0
Pantoea sp. strain NGS-ED-1003	Pantoea agglomerans	Flight 3	7	0
Pantoea sp. strain NGS-ED-1003	Pantoea agglomerans	Flight 3	8	0
Pantoea sp. strain NGS-ED-1003	Pantoea ananatis	Flight 3	1	0
Pantoea sp. strain NGS-ED-1003	Pantoea ananatis	Flight 3	5	0
Pantoea sp. strain NGS-ED-1003	Pantoea ananatis	Flight 3	7	0
Pantoea sp. strain NGS-ED-1003	Pantoea ananatis	Flight 3	8	0
Pantoea sp. strain NGS-ED-1003	Pantoea conspicua	Flight 3	1	0
Pantoea sp. strain NGS-ED-1003	Pantoea conspicua	Flight 3	5	0
Pantoea sp. strain NGS-ED-1003	Pantoea conspicua	Flight 3	7	0
Pantoea sp. strain NGS-ED-1003	Pantoea conspicua	Flight 3	8	0
Pantoea sp. strain NGS-ED-1003	Pantoea sp. strain A4	Flight 3	1	0
Pantoea sp. strain NGS-ED-1003	Pantoea sp. strain A4	Flight 3	5	0
Pantoea sp. strain NGS-ED-1003	Pantoea sp. strain A4	Flight 3	7	0
Pantoea sp. strain NGS-ED-1003	Pantoea sp. strain A4	Flight 3	8	0
Pantoea sp. strain NGS-ED-1003	Pantoea sp. strain At-9b	Flight 3	1	0
Pantoea sp. strain NGS-ED-1003	Pantoea sp. strain At-9b	Flight 3	5	0
Pantoea sp. strain NGS-ED-1003	Pantoea sp. strain At-9b	Flight 3	8	0
Pantoea sp. strain NGS-ED-1003	Pantoea sp. strain FF5	Flight 3	1	0
Pantoea sp. strain NGS-ED-1003	Pantoea sp. strain FF5	Flight 3	5	0
Pantoea sp. strain NGS-ED-1003	Pantoea sp. strain FF5	Flight 3	7	0
Pantoea sp. strain NGS-ED-1003	Pantoea sp. strain FF5	Flight 3	8	0
Pantoea sp. strain NGS-ED-1003	Pantoea sp. strain IMH	Flight 3	1	0
Pantoea sp. strain NGS-ED-1003	Pantoea sp. strain IMH	Flight 3	5	0
Pantoea sp. strain NGS-ED-1003	Pantoea sp. strain IMH	Flight 3	7	0
Pantoea sp. strain NGS-ED-1003	Pantoea sp. strain IMH	Flight 3	8	0
Pantoea sp. strain NGS-ED-1003	Pantoea sp. strain OXWO6B1	Flight 3	1	0
Pantoea sp. strain NGS-ED-1003	Pantoea sp. strain OXWO6B1	Flight 3	5	0
Pantoea sp. strain NGS-ED-1003	Pantoea sp. strain OXWO6B1	Flight 3	7	0
Pantoea sp. strain NGS-ED-1003	Pantoea sp. strain OXWO6B1	Flight 3	8	0
Pantoea sp. strain NGS-ED-1003	Pantoea vagans	Flight 3	1	0
Pantoea sp. strain NGS-ED-1003	Pantoea vagans	Flight 3	5	0
Pantoea sp. strain NGS-ED-1003	Pantoea vagans	Flight 3	7	0
Pantoea sp. strain NGS-ED-1003	Pantoea vagans	Flight 3	8	0
Pantoea sp. strain NGS-ED-1003	Rhodotorula sp. strain JG-1b	Flight 3	1	0.853485
Pantoea sp. strain NGS-ED-1003	Salmonella enterica	Flight 3	1	0.853485
Pantoea sp. strain NGS-ED-1003	Salmonella enterica	Flight 3	5	0.8
Pantoea sp. strain NGS-ED-1003	Salmonella enterica	Flight 3	7	0.8
Pantoea sp. strain NGS-ED-1003	Salmonella enterica	Flight 3	8	0.8
Pantoea sp. strain OXWO6B1	Aspergillus niger	Flight 3	1	0
Pantoea sp. strain OXWO6B1	Enterobacter cloacae	Flight 3	1	0
Pantoea sp. strain OXWO6B1	Enterobacter cloacae	Flight 3	5	4.93506
Pantoea sp. strain OXWO6B1	Enterobacter cloacae	Flight 3	7	4.93506
Pantoea sp. strain OXWO6B1	Enterobacter cloacae	Flight 3	8	4.93506
Pantoea sp. strain OXWO6B1	Escherichia coli	Flight 3	1	0
Pantoea sp. strain OXWO6B1	Escherichia coli	Flight 3	5	0
Pantoea sp. strain OXWO6B1	Escherichia coli	Flight 3	7	0
Pantoea sp. strain OXWO6B1	Escherichia coli	Flight 3	8	0
Pantoea sp. strain OXWO6B1	Klebsiella aerogenes strain IIIF7SW-P1	Flight 3	7	4.93506
Pantoea sp. strain OXWO6B1	Klebsiella pneumoniae	Flight 3	1	0
Pantoea sp. strain OXWO6B1	Klebsiella pneumoniae	Flight 3	5	4.93506
Pantoea sp. strain OXWO6B1	Klebsiella pneumoniae	Flight 3	7	4.93506
Pantoea sp. strain OXWO6B1	Klebsiella pneumoniae	Flight 3	8	4.93506
Pantoea sp. strain OXWO6B1	Pantoea agglomerans	Flight 3	1	0
Pantoea sp. strain OXWO6B1	Pantoea agglomerans	Flight 3	5	0
Pantoea sp. strain OXWO6B1	Pantoea agglomerans	Flight 3	7	0
Pantoea sp. strain OXWO6B1	Pantoea agglomerans	Flight 3	8	0
Pantoea sp. strain OXWO6B1	Pantoea ananatis	Flight 3	1	0
Pantoea sp. strain OXWO6B1	Pantoea ananatis	Flight 3	5	0
Pantoea sp. strain OXWO6B1	Pantoea ananatis	Flight 3	7	0
Pantoea sp. strain OXWO6B1	Pantoea ananatis	Flight 3	8	0
Pantoea sp. strain OXWO6B1	Pantoea conspicua	Flight 3	1	0
Pantoea sp. strain OXWO6B1	Pantoea conspicua	Flight 3	5	0
Pantoea sp. strain OXWO6B1	Pantoea conspicua	Flight 3	7	0
Pantoea sp. strain OXWO6B1	Pantoea conspicua	Flight 3	8	0
Pantoea sp. strain OXWO6B1	Pantoea sp. strain A4	Flight 3	1	0
Pantoea sp. strain OXWO6B1	Pantoea sp. strain A4	Flight 3	5	0
Pantoea sp. strain OXWO6B1	Pantoea sp. strain A4	Flight 3	7	0
Pantoea sp. strain OXWO6B1	Pantoea sp. strain A4	Flight 3	8	0
Pantoea sp. strain OXWO6B1	Pantoea sp. strain At-9b	Flight 3	1	0
Pantoea sp. strain OXWO6B1	Pantoea sp. strain At-9b	Flight 3	5	0
Pantoea sp. strain OXWO6B1	Pantoea sp. strain At-9b	Flight 3	8	0
Pantoea sp. strain OXWO6B1	Pantoea sp. strain FF5	Flight 3	1	0
Pantoea sp. strain OXWO6B1	Pantoea sp. strain FF5	Flight 3	5	0
Pantoea sp. strain OXWO6B1	Pantoea sp. strain FF5	Flight 3	7	0
Pantoea sp. strain OXWO6B1	Pantoea sp. strain FF5	Flight 3	8	0
Pantoea sp. strain OXWO6B1	Pantoea sp. strain IMH	Flight 3	1	0
Pantoea sp. strain OXWO6B1	Pantoea sp. strain IMH	Flight 3	5	0
Pantoea sp. strain OXWO6B1	Pantoea sp. strain IMH	Flight 3	7	0
Pantoea sp. strain OXWO6B1	Pantoea sp. strain IMH	Flight 3	8	0
Pantoea sp. strain OXWO6B1	Pantoea sp. strain NGS-ED-1003	Flight 3	1	0
Pantoea sp. strain OXWO6B1	Pantoea sp. strain NGS-ED-1003	Flight 3	5	0
Pantoea sp. strain OXWO6B1	Pantoea sp. strain NGS-ED-1003	Flight 3	7	0
Pantoea sp. strain OXWO6B1	Pantoea sp. strain NGS-ED-1003	Flight 3	8	0
Pantoea sp. strain OXWO6B1	Pantoea vagans	Flight 3	1	0
Pantoea sp. strain OXWO6B1	Pantoea vagans	Flight 3	5	0
Pantoea sp. strain OXWO6B1	Pantoea vagans	Flight 3	7	0
Pantoea sp. strain OXWO6B1	Pantoea vagans	Flight 3	8	0
Pantoea sp. strain OXWO6B1	Rhodotorula sp. strain JG-1b	Flight 3	1	0
Pantoea sp. strain OXWO6B1	Salmonella enterica	Flight 3	1	0
Pantoea sp. strain OXWO6B1	Salmonella enterica	Flight 3	5	0
Pantoea sp. strain OXWO6B1	Salmonella enterica	Flight 3	7	0
Pantoea sp. strain OXWO6B1	Salmonella enterica	Flight 3	8	0
Pantoea vagans	Aspergillus niger	Flight 3	1	0
Pantoea vagans	Enterobacter cloacae	Flight 3	1	0
Pantoea vagans	Enterobacter cloacae	Flight 3	5	4.92676
Pantoea vagans	Enterobacter cloacae	Flight 3	7	4.92676
Pantoea vagans	Enterobacter cloacae	Flight 3	8	4.92676
Pantoea vagans	Escherichia coli	Flight 2	5	0.798935
Pantoea vagans	Escherichia coli	Flight 3	1	0.848656
Pantoea vagans	Escherichia coli	Flight 3	5	0.798935
Pantoea vagans	Escherichia coli	Flight 3	7	0.798935
Pantoea vagans	Escherichia coli	Flight 3	8	0.798935
Pantoea vagans	Klebsiella aerogenes strain IIIF7SW-P1	Flight 3	7	5.7257
Pantoea vagans	Klebsiella pneumoniae	Flight 2	5	5.7257
Pantoea vagans	Klebsiella pneumoniae	Flight 3	1	0.848656
Pantoea vagans	Klebsiella pneumoniae	Flight 3	5	5.7257
Pantoea vagans	Klebsiella pneumoniae	Flight 3	7	5.7257
Pantoea vagans	Klebsiella pneumoniae	Flight 3	8	5.7257
Pantoea vagans	Paenibacillus polymyxa strain IIF5SW-B3	Flight 2	5	4.92676
Pantoea vagans	Paenibacillus polymyxa strain IIF5SW-B4	Flight 2	5	4.92676
Pantoea vagans	Pantoea agglomerans	Flight 2	5	0
Pantoea vagans	Pantoea agglomerans	Flight 3	1	0
Pantoea vagans	Pantoea agglomerans	Flight 3	5	0
Pantoea vagans	Pantoea agglomerans	Flight 3	7	0
Pantoea vagans	Pantoea agglomerans	Flight 3	8	0
Pantoea vagans	Pantoea ananatis	Flight 2	5	0
Pantoea vagans	Pantoea ananatis	Flight 3	1	0
Pantoea vagans	Pantoea ananatis	Flight 3	5	0
Pantoea vagans	Pantoea ananatis	Flight 3	7	0
Pantoea vagans	Pantoea ananatis	Flight 3	8	0
Pantoea vagans	Pantoea conspicua	Flight 2	5	0.798935
Pantoea vagans	Pantoea conspicua	Flight 3	1	0.848656
Pantoea vagans	Pantoea conspicua	Flight 3	5	0.798935
Pantoea vagans	Pantoea conspicua	Flight 3	7	0.798935
Pantoea vagans	Pantoea conspicua	Flight 3	8	0.798935
Pantoea vagans	Pantoea sp. strain 3.5.1	Flight 2	5	0.798935
Pantoea vagans	Pantoea sp. strain A4	Flight 3	1	0
Pantoea vagans	Pantoea sp. strain A4	Flight 3	5	0
Pantoea vagans	Pantoea sp. strain A4	Flight 3	7	0
Pantoea vagans	Pantoea sp. strain A4	Flight 3	8	0
Pantoea vagans	Pantoea sp. strain At-9b	Flight 3	1	0
Pantoea vagans	Pantoea sp. strain At-9b	Flight 3	5	0
Pantoea vagans	Pantoea sp. strain At-9b	Flight 3	8	0
Pantoea vagans	Pantoea sp. strain FF5	Flight 3	1	0
Pantoea vagans	Pantoea sp. strain FF5	Flight 3	5	0
Pantoea vagans	Pantoea sp. strain FF5	Flight 3	7	0
Pantoea vagans	Pantoea sp. strain FF5	Flight 3	8	0
Pantoea vagans	Pantoea sp. strain IMH	Flight 3	1	0.848656
Pantoea vagans	Pantoea sp. strain IMH	Flight 3	5	0.798935
Pantoea vagans	Pantoea sp. strain IMH	Flight 3	7	0.798935
Pantoea vagans	Pantoea sp. strain IMH	Flight 3	8	0.798935
Pantoea vagans	Pantoea sp. strain NGS-ED-1003	Flight 3	1	0.848656
Pantoea vagans	Pantoea sp. strain NGS-ED-1003	Flight 3	5	0.798935
Pantoea vagans	Pantoea sp. strain NGS-ED-1003	Flight 3	7	0.798935
Pantoea vagans	Pantoea sp. strain NGS-ED-1003	Flight 3	8	0.798935
Pantoea vagans	Pantoea sp. strain OXWO6B1	Flight 3	1	0
Pantoea vagans	Pantoea sp. strain OXWO6B1	Flight 3	5	0
Pantoea vagans	Pantoea sp. strain OXWO6B1	Flight 3	7	0
Pantoea vagans	Pantoea sp. strain OXWO6B1	Flight 3	8	0
Pantoea vagans	Rhodotorula sp. strain JG-1b	Flight 3	1	0.848656
Pantoea vagans	Salmonella enterica	Flight 3	1	0.848656
Pantoea vagans	Salmonella enterica	Flight 3	5	0.798935
Pantoea vagans	Salmonella enterica	Flight 3	7	0.798935
Pantoea vagans	Salmonella enterica	Flight 3	8	0.798935
Penicillium chrysogenum	Aspergillus niger	Flight 1	1	0
Penicillium chrysogenum	Enterococcus avium	Flight 3	2	0.787402
Penicillium chrysogenum	Enterococcus faecalis	Flight 3	2	0.787402
Penicillium chrysogenum	Klebsiella pneumoniae	Flight 1	1	0.641849
Penicillium chrysogenum	Klebsiella pneumoniae strain F3-2P(2*)	Flight 3	2	0.787402
Penicillium chrysogenum	Klebsiella quasipneumoniae strain IF1SW-B2	Flight 1	1	0.641849
Penicillium chrysogenum	Klebsiella quasipneumoniae strain IF1SW-P3	Flight 1	1	0.641849
Penicillium chrysogenum	Klebsiella quasipneumoniae strain IF1SW-P4	Flight 1	1	0.641849
Penicillium chrysogenum	Paenibacillus polymyxa	Flight 3	2	0.787402
Penicillium chrysogenum	Penicillium flavigenum	Flight 3	2	0
Penicillium chrysogenum	Penicillium nalgiovense	Flight 3	2	0
Penicillium chrysogenum	Penicillium rubens	Flight 1	1	0
Penicillium chrysogenum	Penicillium rubens	Flight 3	2	0
Penicillium chrysogenum	Rhodotorula sp. strain JG-1b	Flight 1	1	0
Penicillium chrysogenum	Rhodotorula sp. strain JG-1b	Flight 3	2	0
Penicillium chrysogenum	Rhodotorula toruloides	Flight 1	1	0
Penicillium chrysogenum	Staphylococcus aureus	Flight 3	2	0.787402
Penicillium chrysogenum	Staphylococcus epidermidis	Flight 3	2	0.787402
Penicillium chrysogenum	Staphylococcus haemolyticus	Flight 3	2	0.787402
Penicillium chrysogenum	Staphylococcus saprophyticus	Flight 3	2	0.787402
Penicillium chrysogenum	Staphylococcus sp. strain LCT-H4	Flight 3	2	0.787402
Penicillium chrysogenum	Staphylococcus warneri	Flight 3	2	0
Penicillium flavigenum	Enterococcus avium	Flight 3	2	0.634249
Penicillium flavigenum	Enterococcus faecalis	Flight 3	2	0.634249
Penicillium flavigenum	Klebsiella pneumoniae strain F3-2P(2*)	Flight 3	2	0.634249
Penicillium flavigenum	Paenibacillus polymyxa	Flight 3	2	0.634249
Penicillium flavigenum	Penicillium chrysogenum	Flight 3	2	0
Penicillium flavigenum	Penicillium nalgiovense	Flight 3	2	0
Penicillium flavigenum	Penicillium rubens	Flight 3	2	0
Penicillium flavigenum	Rhodotorula sp. strain JG-1b	Flight 3	2	0
Penicillium flavigenum	Staphylococcus aureus	Flight 3	2	0.634249
Penicillium flavigenum	Staphylococcus epidermidis	Flight 3	2	0.634249
Penicillium flavigenum	Staphylococcus haemolyticus	Flight 3	2	0.634249
Penicillium flavigenum	Staphylococcus saprophyticus	Flight 3	2	0.634249
Penicillium flavigenum	Staphylococcus sp. strain LCT-H4	Flight 3	2	0.634249
Penicillium flavigenum	Staphylococcus warneri	Flight 3	2	0
Penicillium nalgiovense	Enterococcus avium	Flight 3	2	0.776398
Penicillium nalgiovense	Enterococcus faecalis	Flight 3	2	0.776398
Penicillium nalgiovense	Klebsiella pneumoniae strain F3-2P(2*)	Flight 3	2	0.776398
Penicillium nalgiovense	Paenibacillus polymyxa	Flight 3	2	0.776398
Penicillium nalgiovense	Penicillium chrysogenum	Flight 3	2	0
Penicillium nalgiovense	Penicillium flavigenum	Flight 3	2	0
Penicillium nalgiovense	Penicillium rubens	Flight 3	2	0
Penicillium nalgiovense	Rhodotorula sp. strain JG-1b	Flight 3	2	0
Penicillium nalgiovense	Staphylococcus aureus	Flight 3	2	0.776398
Penicillium nalgiovense	Staphylococcus epidermidis	Flight 3	2	0.776398
Penicillium nalgiovense	Staphylococcus haemolyticus	Flight 3	2	0.776398
Penicillium nalgiovense	Staphylococcus saprophyticus	Flight 3	2	0.776398
Penicillium nalgiovense	Staphylococcus sp. strain LCT-H4	Flight 3	2	0.776398
Penicillium nalgiovense	Staphylococcus warneri	Flight 3	2	0
Penicillium rubens	Aspergillus niger	Flight 1	1	0
Penicillium rubens	Enterobacter asburiae	Flight 1	2	0.639386
Penicillium rubens	Enterobacter cancerogenus	Flight 1	2	0.639386
Penicillium rubens	Enterobacter cloacae	Flight 1	2	0.639386
Penicillium rubens	Enterobacter hormaechei	Flight 1	2	0.639386
Penicillium rubens	Enterobacter roggenkampii	Flight 1	2	0.639386
Penicillium rubens	Enterobacter sp. strain NFIX59	Flight 1	2	0.639386
Penicillium rubens	Enterococcus avium	Flight 3	2	0.783699
Penicillium rubens	Enterococcus faecalis	Flight 3	2	0.783699
Penicillium rubens	Escherichia coli	Flight 1	2	0.639386
Penicillium rubens	Escherichia coli	Flight 1	5	0.639386
Penicillium rubens	Escherichia coli	Flight 3	3	0.636132
Penicillium rubens	Klebsiella oxytoca	Flight 1	2	0.639386
Penicillium rubens	Klebsiella pneumoniae	Flight 1	1	0.639386
Penicillium rubens	Klebsiella pneumoniae	Flight 1	2	0.639386
Penicillium rubens	Klebsiella pneumoniae	Flight 1	5	0.639386
Penicillium rubens	Klebsiella pneumoniae	Flight 3	3	0.636132
Penicillium rubens	Klebsiella pneumoniae strain F3-2P(2*)	Flight 3	2	0.783699
Penicillium rubens	Klebsiella quasipneumoniae strain IF1SW-B2	Flight 1	1	0.639386
Penicillium rubens	Klebsiella quasipneumoniae strain IF1SW-P3	Flight 1	1	0.639386
Penicillium rubens	Klebsiella quasipneumoniae strain IF1SW-P4	Flight 1	1	0.639386
Penicillium rubens	Klebsiella quasipneumoniae strain IF2SW-B3	Flight 1	2	0.639386
Penicillium rubens	Klebsiella quasipneumoniae strain IF2SW-P1	Flight 1	2	0.639386
Penicillium rubens	Klebsiella quasipneumoniae strain IIIF3SW-P1	Flight 3	3	0.636132
Penicillium rubens	Klebsiella sp. strain MS 92-3	Flight 3	3	0.636132
Penicillium rubens	Klebsiella variicola	Flight 3	3	0.636132
Penicillium rubens	Paenibacillus polymyxa	Flight 3	2	0.783699
Penicillium rubens	Pantoea agglomerans	Flight 1	5	0.639386
Penicillium rubens	Pantoea ananatis	Flight 1	2	0.639386
Penicillium rubens	Pantoea ananatis	Flight 1	5	0.639386
Penicillium rubens	Pantoea conspicua	Flight 1	5	0.639386
Penicillium rubens	Pantoea sp. strain 3.5.1	Flight 1	5	0.639386
Penicillium rubens	Penicillium chrysogenum	Flight 1	1	0
Penicillium rubens	Penicillium chrysogenum	Flight 3	2	0
Penicillium rubens	Penicillium flavigenum	Flight 3	2	0
Penicillium rubens	Penicillium nalgiovense	Flight 3	2	0
Penicillium rubens	Rhodotorula sp. strain JG-1b	Flight 1	1	0
Penicillium rubens	Rhodotorula sp. strain JG-1b	Flight 1	2	0
Penicillium rubens	Rhodotorula sp. strain JG-1b	Flight 1	5	0
Penicillium rubens	Rhodotorula sp. strain JG-1b	Flight 3	2	0
Penicillium rubens	Rhodotorula toruloides	Flight 1	1	0
Penicillium rubens	Salmonella enterica	Flight 1	2	0.639386
Penicillium rubens	Salmonella enterica	Flight 3	3	0.636132
Penicillium rubens	Shigella sonnei	Flight 1	2	0.639386
Penicillium rubens	Staphylococcus aureus	Flight 3	2	0.783699
Penicillium rubens	Staphylococcus epidermidis	Flight 3	2	0.783699
Penicillium rubens	Staphylococcus haemolyticus	Flight 3	2	0.783699
Penicillium rubens	Staphylococcus saprophyticus	Flight 3	2	0.783699
Penicillium rubens	Staphylococcus saprophyticus	Flight 3	3	0
Penicillium rubens	Staphylococcus sp. strain LCT-H4	Flight 3	2	0.783699
Penicillium rubens	Staphylococcus warneri	Flight 3	2	0
Rahnella aquatilis	Enterobacter hormaechei	Flight 3	4	5.08701
Rahnella aquatilis	Escherichia coli	Flight 3	4	0
Rahnella aquatilis	Klebsiella pneumoniae	Flight 3	4	5.08701
Rahnella aquatilis	Pantoea ananatis	Flight 3	4	0
Rahnella aquatilis	Pantoea dispersa	Flight 3	4	0
Rhodotorula sp. strain JG-1b	Aspergillus niger	Flight 1	1	0
Rhodotorula sp. strain JG-1b	Aspergillus niger	Flight 3	1	0
Rhodotorula sp. strain JG-1b	Enterobacter asburiae	Flight 1	2	0.28169
Rhodotorula sp. strain JG-1b	Enterobacter cancerogenus	Flight 1	2	0.28169
Rhodotorula sp. strain JG-1b	Enterobacter cloacae	Flight 1	2	0.28169
Rhodotorula sp. strain JG-1b	Enterobacter cloacae	Flight 3	1	0.27933
Rhodotorula sp. strain JG-1b	Enterobacter hormaechei	Flight 1	2	0.28169
Rhodotorula sp. strain JG-1b	Enterobacter roggenkampii	Flight 1	2	0.28169
Rhodotorula sp. strain JG-1b	Enterobacter sp. strain NFIX59	Flight 1	2	0.28169
Rhodotorula sp. strain JG-1b	Enterococcus avium	Flight 3	2	0.287356
Rhodotorula sp. strain JG-1b	Enterococcus faecalis	Flight 3	2	0.287356
Rhodotorula sp. strain JG-1b	Escherichia coli	Flight 1	2	0.28169
Rhodotorula sp. strain JG-1b	Escherichia coli	Flight 1	5	0.28169
Rhodotorula sp. strain JG-1b	Escherichia coli	Flight 3	1	0.27933
Rhodotorula sp. strain JG-1b	Klebsiella oxytoca	Flight 1	2	0.28169
Rhodotorula sp. strain JG-1b	Klebsiella pneumoniae	Flight 1	1	0.28169
Rhodotorula sp. strain JG-1b	Klebsiella pneumoniae	Flight 1	2	0.28169
Rhodotorula sp. strain JG-1b	Klebsiella pneumoniae	Flight 1	5	0.28169
Rhodotorula sp. strain JG-1b	Klebsiella pneumoniae	Flight 3	1	0.27933
Rhodotorula sp. strain JG-1b	Klebsiella pneumoniae strain F3-2P(2*)	Flight 3	2	0.287356
Rhodotorula sp. strain JG-1b	Klebsiella quasipneumoniae strain IF1SW-B2	Flight 1	1	0.28169
Rhodotorula sp. strain JG-1b	Klebsiella quasipneumoniae strain IF1SW-P3	Flight 1	1	0.28169
Rhodotorula sp. strain JG-1b	Klebsiella quasipneumoniae strain IF1SW-P4	Flight 1	1	0.28169
Rhodotorula sp. strain JG-1b	Klebsiella quasipneumoniae strain IF2SW-B3	Flight 1	2	0.28169
Rhodotorula sp. strain JG-1b	Klebsiella quasipneumoniae strain IF2SW-P1	Flight 1	2	0.28169
Rhodotorula sp. strain JG-1b	Paenibacillus polymyxa	Flight 3	2	0.287356
Rhodotorula sp. strain JG-1b	Pantoea agglomerans	Flight 1	5	0.28169
Rhodotorula sp. strain JG-1b	Pantoea agglomerans	Flight 3	1	0.27933
Rhodotorula sp. strain JG-1b	Pantoea ananatis	Flight 1	2	0.28169
Rhodotorula sp. strain JG-1b	Pantoea ananatis	Flight 1	5	0.28169
Rhodotorula sp. strain JG-1b	Pantoea ananatis	Flight 3	1	0.27933
Rhodotorula sp. strain JG-1b	Pantoea conspicua	Flight 1	5	0.28169
Rhodotorula sp. strain JG-1b	Pantoea conspicua	Flight 3	1	0.27933
Rhodotorula sp. strain JG-1b	Pantoea sp. strain 3.5.1	Flight 1	5	0.28169
Rhodotorula sp. strain JG-1b	Pantoea sp. strain A4	Flight 3	1	0.27933
Rhodotorula sp. strain JG-1b	Pantoea sp. strain At-9b	Flight 3	1	0.27933
Rhodotorula sp. strain JG-1b	Pantoea sp. strain FF5	Flight 3	1	0.27933
Rhodotorula sp. strain JG-1b	Pantoea sp. strain IMH	Flight 3	1	0.27933
Rhodotorula sp. strain JG-1b	Pantoea sp. strain NGS-ED-1003	Flight 3	1	0.27933
Rhodotorula sp. strain JG-1b	Pantoea sp. strain OXWO6B1	Flight 3	1	0.27933
Rhodotorula sp. strain JG-1b	Pantoea vagans	Flight 3	1	0.27933
Rhodotorula sp. strain JG-1b	Penicillium chrysogenum	Flight 1	1	0.28169
Rhodotorula sp. strain JG-1b	Penicillium chrysogenum	Flight 3	2	0.287356
Rhodotorula sp. strain JG-1b	Penicillium flavigenum	Flight 3	2	0.287356
Rhodotorula sp. strain JG-1b	Penicillium nalgiovense	Flight 3	2	0.287356
Rhodotorula sp. strain JG-1b	Penicillium rubens	Flight 1	1	0.28169
Rhodotorula sp. strain JG-1b	Penicillium rubens	Flight 1	2	0.28169
Rhodotorula sp. strain JG-1b	Penicillium rubens	Flight 1	5	0.28169
Rhodotorula sp. strain JG-1b	Penicillium rubens	Flight 3	2	0.287356
Rhodotorula sp. strain JG-1b	Rhodotorula toruloides	Flight 1	1	0
Rhodotorula sp. strain JG-1b	Salmonella enterica	Flight 1	2	0.28169
Rhodotorula sp. strain JG-1b	Salmonella enterica	Flight 3	1	0.27933
Rhodotorula sp. strain JG-1b	Shigella sonnei	Flight 1	2	0.28169
Rhodotorula sp. strain JG-1b	Staphylococcus aureus	Flight 3	2	0.287356
Rhodotorula sp. strain JG-1b	Staphylococcus epidermidis	Flight 3	2	0.287356
Rhodotorula sp. strain JG-1b	Staphylococcus haemolyticus	Flight 3	2	0.287356
Rhodotorula sp. strain JG-1b	Staphylococcus saprophyticus	Flight 3	2	0.287356
Rhodotorula sp. strain JG-1b	Staphylococcus sp. strain LCT-H4	Flight 3	2	0.287356
Rhodotorula sp. strain JG-1b	Staphylococcus warneri	Flight 3	2	0.287356
Rhodotorula toruloides	Aspergillus niger	Flight 1	1	0.533333
Rhodotorula toruloides	Klebsiella pneumoniae	Flight 1	1	0.8
Rhodotorula toruloides	Klebsiella quasipneumoniae strain IF1SW-B2	Flight 1	1	0.8
Rhodotorula toruloides	Klebsiella quasipneumoniae strain IF1SW-P3	Flight 1	1	0.8
Rhodotorula toruloides	Klebsiella quasipneumoniae strain IF1SW-P4	Flight 1	1	0.8
Rhodotorula toruloides	Penicillium chrysogenum	Flight 1	1	0.533333
Rhodotorula toruloides	Penicillium rubens	Flight 1	1	0.533333
Rhodotorula toruloides	Rhodotorula sp. strain JG-1b	Flight 1	1	0
Salmonella enterica	Aspergillus niger	Flight 3	1	0
Salmonella enterica	Enterobacter asburiae	Flight 1	2	0
Salmonella enterica	Enterobacter cancerogenus	Flight 1	2	0
Salmonella enterica	Enterobacter cloacae	Flight 1	2	0
Salmonella enterica	Enterobacter cloacae	Flight 3	1	0
Salmonella enterica	Enterobacter cloacae	Flight 3	5	4.90798
Salmonella enterica	Enterobacter cloacae	Flight 3	7	4.90798
Salmonella enterica	Enterobacter cloacae	Flight 3	8	4.90798
Salmonella enterica	Enterobacter hormaechei	Flight 1	2	0
Salmonella enterica	Enterobacter roggenkampii	Flight 1	2	0
Salmonella enterica	Enterobacter sp. strain NFIX59	Flight 1	2	0
Salmonella enterica	Escherichia coli	Flight 1	2	0
Salmonella enterica	Escherichia coli	Flight 3	1	0
Salmonella enterica	Escherichia coli	Flight 3	3	0
Salmonella enterica	Escherichia coli	Flight 3	5	0
Salmonella enterica	Escherichia coli	Flight 3	7	0
Salmonella enterica	Escherichia coli	Flight 3	8	0
Salmonella enterica	Klebsiella aerogenes strain IIIF7SW-P1	Flight 3	7	4.90798
Salmonella enterica	Klebsiella oxytoca	Flight 1	2	0.685871
Salmonella enterica	Klebsiella pneumoniae	Flight 1	2	0
Salmonella enterica	Klebsiella pneumoniae	Flight 3	1	0
Salmonella enterica	Klebsiella pneumoniae	Flight 3	3	5.16796
Salmonella enterica	Klebsiella pneumoniae	Flight 3	5	4.90798
Salmonella enterica	Klebsiella pneumoniae	Flight 3	7	4.90798
Salmonella enterica	Klebsiella pneumoniae	Flight 3	8	4.90798
Salmonella enterica	Klebsiella quasipneumoniae strain IF2SW-B3	Flight 1	2	0
Salmonella enterica	Klebsiella quasipneumoniae strain IF2SW-P1	Flight 1	2	0
Salmonella enterica	Klebsiella quasipneumoniae strain IIIF3SW-P1	Flight 3	3	5.16796
Salmonella enterica	Klebsiella sp. strain MS 92-3	Flight 3	3	5.16796
Salmonella enterica	Klebsiella variicola	Flight 3	3	5.16796
Salmonella enterica	Pantoea agglomerans	Flight 3	1	0
Salmonella enterica	Pantoea agglomerans	Flight 3	5	0
Salmonella enterica	Pantoea agglomerans	Flight 3	7	0
Salmonella enterica	Pantoea agglomerans	Flight 3	8	0
Salmonella enterica	Pantoea ananatis	Flight 1	2	0
Salmonella enterica	Pantoea ananatis	Flight 3	1	0
Salmonella enterica	Pantoea ananatis	Flight 3	5	0
Salmonella enterica	Pantoea ananatis	Flight 3	7	0
Salmonella enterica	Pantoea ananatis	Flight 3	8	0
Salmonella enterica	Pantoea conspicua	Flight 3	1	0.649351
Salmonella enterica	Pantoea conspicua	Flight 3	5	0.613497
Salmonella enterica	Pantoea conspicua	Flight 3	7	0.613497
Salmonella enterica	Pantoea conspicua	Flight 3	8	0.613497
Salmonella enterica	Pantoea sp. strain A4	Flight 3	1	0
Salmonella enterica	Pantoea sp. strain A4	Flight 3	5	0
Salmonella enterica	Pantoea sp. strain A4	Flight 3	7	0
Salmonella enterica	Pantoea sp. strain A4	Flight 3	8	0
Salmonella enterica	Pantoea sp. strain At-9b	Flight 3	1	0
Salmonella enterica	Pantoea sp. strain At-9b	Flight 3	5	0
Salmonella enterica	Pantoea sp. strain At-9b	Flight 3	8	0
Salmonella enterica	Pantoea sp. strain FF5	Flight 3	1	0
Salmonella enterica	Pantoea sp. strain FF5	Flight 3	5	0
Salmonella enterica	Pantoea sp. strain FF5	Flight 3	7	0
Salmonella enterica	Pantoea sp. strain FF5	Flight 3	8	0
Salmonella enterica	Pantoea sp. strain IMH	Flight 3	1	0.649351
Salmonella enterica	Pantoea sp. strain IMH	Flight 3	5	0.613497
Salmonella enterica	Pantoea sp. strain IMH	Flight 3	7	0.613497
Salmonella enterica	Pantoea sp. strain IMH	Flight 3	8	0.613497
Salmonella enterica	Pantoea sp. strain NGS-ED-1003	Flight 3	1	0.649351
Salmonella enterica	Pantoea sp. strain NGS-ED-1003	Flight 3	5	0.613497
Salmonella enterica	Pantoea sp. strain NGS-ED-1003	Flight 3	7	0.613497
Salmonella enterica	Pantoea sp. strain NGS-ED-1003	Flight 3	8	0.613497
Salmonella enterica	Pantoea sp. strain OXWO6B1	Flight 3	1	0
Salmonella enterica	Pantoea sp. strain OXWO6B1	Flight 3	5	0
Salmonella enterica	Pantoea sp. strain OXWO6B1	Flight 3	7	0
Salmonella enterica	Pantoea sp. strain OXWO6B1	Flight 3	8	0
Salmonella enterica	Pantoea vagans	Flight 3	1	0
Salmonella enterica	Pantoea vagans	Flight 3	5	0
Salmonella enterica	Pantoea vagans	Flight 3	7	0
Salmonella enterica	Pantoea vagans	Flight 3	8	0
Salmonella enterica	Penicillium rubens	Flight 1	2	3.42936
Salmonella enterica	Penicillium rubens	Flight 3	3	8.78553
Salmonella enterica	Rhodotorula sp. strain JG-1b	Flight 1	2	0
Salmonella enterica	Rhodotorula sp. strain JG-1b	Flight 3	1	0
Salmonella enterica	Shigella sonnei	Flight 1	2	0
Salmonella enterica	Staphylococcus saprophyticus	Flight 3	3	5.16796
Shigella sonnei	Enterobacter asburiae	Flight 1	2	0
Shigella sonnei	Enterobacter cancerogenus	Flight 1	2	0
Shigella sonnei	Enterobacter cloacae	Flight 1	2	0
Shigella sonnei	Enterobacter hormaechei	Flight 1	2	0
Shigella sonnei	Enterobacter roggenkampii	Flight 1	2	0
Shigella sonnei	Enterobacter sp. strain NFIX59	Flight 1	2	0
Shigella sonnei	Escherichia coli	Flight 1	2	0
Shigella sonnei	Klebsiella oxytoca	Flight 1	2	0.672948
Shigella sonnei	Klebsiella pneumoniae	Flight 1	2	0
Shigella sonnei	Klebsiella quasipneumoniae strain IF2SW-B3	Flight 1	2	0
Shigella sonnei	Klebsiella quasipneumoniae strain IF2SW-P1	Flight 1	2	0
Shigella sonnei	Pantoea ananatis	Flight 1	2	0
Shigella sonnei	Penicillium rubens	Flight 1	2	0
Shigella sonnei	Rhodotorula sp. strain JG-1b	Flight 1	2	0
Shigella sonnei	Salmonella enterica	Flight 1	2	0
Staphylococcus aureus	Enterococcus avium	Flight 3	2	0
Staphylococcus aureus	Enterococcus faecalis	Flight 3	2	0
Staphylococcus aureus	Klebsiella pneumoniae strain F3-2P(2*)	Flight 3	2	0.392157
Staphylococcus aureus	Paenibacillus polymyxa	Flight 3	2	0.196078
Staphylococcus aureus	Penicillium chrysogenum	Flight 3	2	0.588235
Staphylococcus aureus	Penicillium flavigenum	Flight 3	2	0.588235
Staphylococcus aureus	Penicillium nalgiovense	Flight 3	2	0.588235
Staphylococcus aureus	Penicillium rubens	Flight 3	2	0.588235
Staphylococcus aureus	Rhodotorula sp. strain JG-1b	Flight 3	2	0
Staphylococcus aureus	Staphylococcus epidermidis	Flight 3	2	0
Staphylococcus aureus	Staphylococcus haemolyticus	Flight 3	2	0
Staphylococcus aureus	Staphylococcus saprophyticus	Flight 3	2	0
Staphylococcus aureus	Staphylococcus sp. strain LCT-H4	Flight 3	2	0.196078
Staphylococcus aureus	Staphylococcus warneri	Flight 3	2	0
Staphylococcus epidermidis	Enterococcus avium	Flight 3	2	0
Staphylococcus epidermidis	Enterococcus faecalis	Flight 3	2	0
Staphylococcus epidermidis	Klebsiella pneumoniae strain F3-2P(2*)	Flight 3	2	0.406504
Staphylococcus epidermidis	Paenibacillus polymyxa	Flight 3	2	0.203252
Staphylococcus epidermidis	Penicillium chrysogenum	Flight 3	2	0.406504
Staphylococcus epidermidis	Penicillium flavigenum	Flight 3	2	0.406504
Staphylococcus epidermidis	Penicillium nalgiovense	Flight 3	2	0.406504
Staphylococcus epidermidis	Penicillium rubens	Flight 3	2	0.406504
Staphylococcus epidermidis	Rhodotorula sp. strain JG-1b	Flight 3	2	0.203252
Staphylococcus epidermidis	Staphylococcus aureus	Flight 3	2	0.203252
Staphylococcus epidermidis	Staphylococcus haemolyticus	Flight 3	2	0
Staphylococcus epidermidis	Staphylococcus saprophyticus	Flight 3	2	0.203252
Staphylococcus epidermidis	Staphylococcus sp. strain LCT-H4	Flight 3	2	0.406504
Staphylococcus epidermidis	Staphylococcus warneri	Flight 3	2	0.203252
Staphylococcus haemolyticus	Enterococcus avium	Flight 3	2	0
Staphylococcus haemolyticus	Enterococcus faecalis	Flight 3	2	0
Staphylococcus haemolyticus	Klebsiella pneumoniae strain F3-2P(2*)	Flight 3	2	0.381679
Staphylococcus haemolyticus	Paenibacillus polymyxa	Flight 3	2	0.19084
Staphylococcus haemolyticus	Penicillium chrysogenum	Flight 3	2	0.19084
Staphylococcus haemolyticus	Penicillium flavigenum	Flight 3	2	0.19084
Staphylococcus haemolyticus	Penicillium nalgiovense	Flight 3	2	0.19084
Staphylococcus haemolyticus	Penicillium rubens	Flight 3	2	0.19084
Staphylococcus haemolyticus	Rhodotorula sp. strain JG-1b	Flight 3	2	0
Staphylococcus haemolyticus	Staphylococcus aureus	Flight 3	2	0
Staphylococcus haemolyticus	Staphylococcus epidermidis	Flight 3	2	0
Staphylococcus haemolyticus	Staphylococcus saprophyticus	Flight 3	2	0
Staphylococcus haemolyticus	Staphylococcus sp. strain LCT-H4	Flight 3	2	0.19084
Staphylococcus haemolyticus	Staphylococcus warneri	Flight 3	2	0
Staphylococcus saprophyticus	Enterococcus avium	Flight 3	2	0
Staphylococcus saprophyticus	Enterococcus faecalis	Flight 3	2	0
Staphylococcus saprophyticus	Escherichia coli	Flight 3	3	2.59965
Staphylococcus saprophyticus	Klebsiella pneumoniae	Flight 3	3	2.59965
Staphylococcus saprophyticus	Klebsiella pneumoniae strain F3-2P(2*)	Flight 3	2	0.187617
Staphylococcus saprophyticus	Klebsiella quasipneumoniae strain IIIF3SW-P1	Flight 3	3	2.59965
Staphylococcus saprophyticus	Klebsiella sp. strain MS 92-3	Flight 3	3	2.59965
Staphylococcus saprophyticus	Klebsiella variicola	Flight 3	3	2.59965
Staphylococcus saprophyticus	Paenibacillus polymyxa	Flight 3	2	0
Staphylococcus saprophyticus	Penicillium chrysogenum	Flight 3	2	0.187617
Staphylococcus saprophyticus	Penicillium flavigenum	Flight 3	2	0.187617
Staphylococcus saprophyticus	Penicillium nalgiovense	Flight 3	2	0.187617
Staphylococcus saprophyticus	Penicillium rubens	Flight 3	2	0.187617
Staphylococcus saprophyticus	Penicillium rubens	Flight 3	3	0.866551
Staphylococcus saprophyticus	Rhodotorula sp. strain JG-1b	Flight 3	2	0
Staphylococcus saprophyticus	Salmonella enterica	Flight 3	3	2.59965
Staphylococcus saprophyticus	Staphylococcus aureus	Flight 3	2	0
Staphylococcus saprophyticus	Staphylococcus epidermidis	Flight 3	2	0
Staphylococcus saprophyticus	Staphylococcus haemolyticus	Flight 3	2	0
Staphylococcus saprophyticus	Staphylococcus sp. strain LCT-H4	Flight 3	2	0
Staphylococcus saprophyticus	Staphylococcus warneri	Flight 3	2	0
Staphylococcus sp. strain LCT-H4	Enterococcus avium	Flight 3	2	0.701754
Staphylococcus sp. strain LCT-H4	Enterococcus faecalis	Flight 3	2	0
Staphylococcus sp. strain LCT-H4	Klebsiella pneumoniae strain F3-2P(2*)	Flight 3	2	0.175439
Staphylococcus sp. strain LCT-H4	Paenibacillus polymyxa	Flight 3	2	0
Staphylococcus sp. strain LCT-H4	Penicillium chrysogenum	Flight 3	2	0.175439
Staphylococcus sp. strain LCT-H4	Penicillium flavigenum	Flight 3	2	0.175439
Staphylococcus sp. strain LCT-H4	Penicillium nalgiovense	Flight 3	2	0.175439
Staphylococcus sp. strain LCT-H4	Penicillium rubens	Flight 3	2	0.175439
Staphylococcus sp. strain LCT-H4	Rhodotorula sp. strain JG-1b	Flight 3	2	0
Staphylococcus sp. strain LCT-H4	Staphylococcus aureus	Flight 3	2	0.701754
Staphylococcus sp. strain LCT-H4	Staphylococcus epidermidis	Flight 3	2	0
Staphylococcus sp. strain LCT-H4	Staphylococcus haemolyticus	Flight 3	2	0
Staphylococcus sp. strain LCT-H4	Staphylococcus saprophyticus	Flight 3	2	0
Staphylococcus sp. strain LCT-H4	Staphylococcus warneri	Flight 3	2	0
Staphylococcus warneri	Enterococcus avium	Flight 3	2	1.79641
Staphylococcus warneri	Enterococcus faecalis	Flight 3	2	1.79641
Staphylococcus warneri	Klebsiella pneumoniae strain F3-2P(2*)	Flight 3	2	2.19561
Staphylococcus warneri	Paenibacillus polymyxa	Flight 3	2	1.99601
Staphylococcus warneri	Penicillium chrysogenum	Flight 3	2	0.199601
Staphylococcus warneri	Penicillium flavigenum	Flight 3	2	0.199601
Staphylococcus warneri	Penicillium nalgiovense	Flight 3	2	0.199601
Staphylococcus warneri	Penicillium rubens	Flight 3	2	0.199601
Staphylococcus warneri	Rhodotorula sp. strain JG-1b	Flight 3	2	0
Staphylococcus warneri	Staphylococcus aureus	Flight 3	2	1.79641
Staphylococcus warneri	Staphylococcus epidermidis	Flight 3	2	1.79641
Staphylococcus warneri	Staphylococcus haemolyticus	Flight 3	2	1.79641
Staphylococcus warneri	Staphylococcus saprophyticus	Flight 3	2	1.79641
Staphylococcus warneri	Staphylococcus sp. strain LCT-H4	Flight 3	2	1.99601

## Sheet: S9
Table S9: Nature of interactions as predicted by the constraint-based analyses
Microorganism A	Microorganism B	Flight	Location	Vbio of A	Vbio of B	Vbio of A in AB	Vbio of B in AB	Ratio of A in AB	Ratio of B in AB	Effect of AB on A	Effect of AB on B	Significant effect on A	Significant effect on B	Interaction type
Aspergillus niger	Enterobacter cloacae	Flight 3	1	0.544012	8.18245	0.180641	9.10075	0.0194626	0.980533	-0.668	0.112	-0.668	0.112	Parasitism
Aspergillus niger	Escherichia coli	Flight 3	1	0.544012	8.31443	0.152322	9.26828	0.016169	0.983827	-0.72	0.115	-0.72	0.115	Parasitism
Aspergillus niger	Klebsiella pneumoniae	Flight 1	1	0.544012	9.63352	0.362675	10.8453	0.032359	0.967648	-0.333	0.126	-0.333	0.126	Parasitism
Aspergillus niger	Klebsiella pneumoniae	Flight 3	1	0.544012	9.05114	0.359316	10.3103	0.0336767	0.966327	-0.34	0.139	-0.34	0.139	Parasitism
Aspergillus niger	Klebsiella quasipneumoniae strain IF1SW-B2	Flight 1	1	0.544012	9.63357	0.362708	10.8453	0.0323619	0.967645	-0.333	0.126	-0.333	0.126	Parasitism
Aspergillus niger	Klebsiella quasipneumoniae strain IF1SW-P3	Flight 1	1	0.544012	9.63357	0.362708	10.8453	0.0323619	0.967645	-0.333	0.126	-0.333	0.126	Parasitism
Aspergillus niger	Klebsiella quasipneumoniae strain IF1SW-P4	Flight 1	1	0.544012	9.63357	0.362708	10.8453	0.0323619	0.967645	-0.333	0.126	-0.333	0.126	Parasitism
Aspergillus niger	Pantoea agglomerans	Flight 3	1	0.544012	4.6397	0.214595	5.92744	0.0349385	0.965053	-0.606	0.278	-0.606	0.278	Parasitism
Aspergillus niger	Pantoea ananatis	Flight 3	1	0.544012	7.62243	0.296155	8.357	0.034225	0.965773	-0.456	0.096	-0.456	0	Amensalism
Aspergillus niger	Pantoea conspicua	Flight 3	1	0.544012	4.40775	0.0814293	5.40464	0.014843	0.985162	-0.85	0.226	-0.85	0.226	Parasitism
Aspergillus niger	Pantoea sp. strain A4	Flight 3	1	0.544012	4.25565	0.191791	5.252	0.0352314	0.964777	-0.647	0.234	-0.647	0.234	Parasitism
Aspergillus niger	Pantoea sp. strain At-9b	Flight 3	1	0.544012	3.80404	0.0684328	4.99875	0.0135052	0.986503	-0.874	0.314	-0.874	0.314	Parasitism
Aspergillus niger	Pantoea sp. strain FF5	Flight 3	1	0.544012	4.63951	0.207877	5.71323	0.0351077	0.964891	-0.618	0.231	-0.618	0.231	Parasitism
Aspergillus niger	Pantoea sp. strain IMH	Flight 3	1	0.544012	4.40947	0.0923239	5.8304	0.0155879	0.984403	-0.83	0.322	-0.83	0.322	Parasitism
Aspergillus niger	Pantoea sp. strain NGS-ED-1003	Flight 3	1	0.544012	4.63952	0.0911945	5.85521	0.015336	0.984657	-0.832	0.262	-0.832	0.262	Parasitism
Aspergillus niger	Pantoea sp. strain OXWO6B1	Flight 3	1	0.544012	4.64216	0.20799	5.7165	0.0351068	0.964892	-0.618	0.231	-0.618	0.231	Parasitism
Aspergillus niger	Pantoea vagans	Flight 3	1	0.544012	4.64204	0.214692	5.93024	0.0349377	0.965053	-0.605	0.278	-0.605	0.278	Parasitism
Aspergillus niger	Penicillium chrysogenum	Flight 1	1	0.544012	0.0708485	0.718287	0.017104	0.976742	0.0232583	0.32	-0.759	0.32	-0.759	Parasitism
Aspergillus niger	Penicillium rubens	Flight 1	1	0.544012	0.0708486	0.718287	0.017104	0.976742	0.0232583	0.32	-0.759	0.32	-0.759	Parasitism
Aspergillus niger	Rhodotorula sp. strain JG-1b	Flight 1	1	0.544012	0.154495	0.542221	0.155933	0.77665	0.22335	-0.003	0.009	0	0	Neutral
Aspergillus niger	Rhodotorula sp. strain JG-1b	Flight 3	1	0.544012	0.154495	0.542221	0.155933	0.77665	0.22335	-0.003	0.009	0	0	Neutral
Aspergillus niger	Rhodotorula toruloides	Flight 1	1	0.544012	2.34596	0.538366	2.34485	0.186724	0.813276	-0.01	0	0	0	Neutral
Aspergillus niger	Salmonella enterica	Flight 3	1	0.544012	8.3717	0.428324	9.54604	0.0429425	0.957058	-0.213	0.14	-0.213	0.14	Parasitism
Enterobacter asburiae	Enterobacter cancerogenus	Flight 1	2	8.1998	7.60228	8.1998	0	1	0	0	-1	0	-1	Amensalism
Enterobacter asburiae	Enterobacter cloacae	Flight 1	2	8.1998	8.19981	0	8.19981	0	1	-1	0	-1	0	Amensalism
Enterobacter asburiae	Enterobacter hormaechei	Flight 1	2	8.1998	8.1998	4.0589	4.1409	0.495	0.505	-0.505	-0.495	-0.505	-0.495	Competitive
Enterobacter asburiae	Enterobacter roggenkampii	Flight 1	2	8.1998	8.1998	6.33766	1.86213	0.772905	0.227095	-0.227	-0.773	-0.227	-0.773	Competitive
Enterobacter asburiae	Enterobacter sp. strain NFIX59	Flight 1	2	8.1998	8.39821	8.3184	0.0840247	0.989995	0.01	0.014	-0.99	0	-0.99	Amensalism
Enterobacter asburiae	Escherichia coli	Flight 1	2	8.1998	8.33125	8.21775	0.15674	0.981281	0.0187163	0.002	-0.981	0	-0.981	Amensalism
Enterobacter asburiae	Klebsiella oxytoca	Flight 1	2	8.1998	9.40294	9.0131	0.414749	0.956008	0.043992	0.099	-0.956	0	-0.956	Amensalism
Enterobacter asburiae	Klebsiella pneumoniae	Flight 1	2	8.1998	9.25064	8.83474	0.438789	0.952683	0.0473162	0.077	-0.953	0	-0.953	Amensalism
Enterobacter asburiae	Klebsiella quasipneumoniae strain IF2SW-B3	Flight 1	2	8.1998	9.25065	8.83474	0.438789	0.952683	0.0473162	0.077	-0.953	0	-0.953	Amensalism
Enterobacter asburiae	Klebsiella quasipneumoniae strain IF2SW-P1	Flight 1	2	8.1998	9.25065	8.83474	0.438789	0.952683	0.0473162	0.077	-0.953	0	-0.953	Amensalism
Enterobacter asburiae	Pantoea ananatis	Flight 1	2	8.1998	7.84015	9.05016	10.087	0.472911	0.527089	0.104	0.287	0.104	0.287	Mutualism
Enterobacter asburiae	Penicillium rubens	Flight 1	2	8.1998	0.0490197	8.1998	0	1	0	0	-1	0	-1	Amensalism
Enterobacter asburiae	Rhodotorula sp. strain JG-1b	Flight 1	2	8.1998	0.152857	8.18293	0.149598	0.982048	0.0179535	-0.002	-0.021	0	0	Neutral
Enterobacter asburiae	Salmonella enterica	Flight 1	2	8.1998	8.47808	8.83555	0.438806	0.952685	0.0473139	0.078	-0.948	0	-0.948	Amensalism
Enterobacter asburiae	Shigella sonnei	Flight 1	2	8.1998	8.33125	8.21775	0.15674	0.981281	0.0187163	0.002	-0.981	0	-0.981	Amensalism
Enterobacter cancerogenus	Enterobacter cloacae	Flight 1	2	7.60228	8.19981	0	8.19981	0	1	-1	0	-1	0	Amensalism
Enterobacter cancerogenus	Enterobacter hormaechei	Flight 1	2	7.60228	8.1998	0	8.1998	0	1	-1	0	-1	0	Amensalism
Enterobacter cancerogenus	Enterobacter roggenkampii	Flight 1	2	7.60228	8.1998	0	8.1998	0	1	-1	0	-1	0	Amensalism
Enterobacter cancerogenus	Enterobacter sp. strain NFIX59	Flight 1	2	7.60228	8.39821	7.14059	1.25763	0.850251	0.149749	-0.061	-0.85	0	-0.85	Amensalism
Enterobacter cancerogenus	Escherichia coli	Flight 1	2	7.60228	8.33125	0.000194795	8.33129	2.33806e-05	0.999977	-1	0	-1	0	Amensalism
Enterobacter cancerogenus	Klebsiella oxytoca	Flight 1	2	7.60228	9.40294	-2.53208e-11	9.40294	-2.69286e-12	1	-1	0	-1	0	Amensalism
Enterobacter cancerogenus	Klebsiella pneumoniae	Flight 1	2	7.60228	9.25064	0	9.25064	0	1	-1	0	-1	0	Amensalism
Enterobacter cancerogenus	Klebsiella quasipneumoniae strain IF2SW-B3	Flight 1	2	7.60228	9.25065	0	9.25065	0	1	-1	0	-1	0	Amensalism
Enterobacter cancerogenus	Klebsiella quasipneumoniae strain IF2SW-P1	Flight 1	2	7.60228	9.25065	0	9.25065	0	1	-1	0	-1	0	Amensalism
Enterobacter cancerogenus	Pantoea ananatis	Flight 1	2	7.60228	7.84015	9.03334	10.0685	0.472905	0.527095	0.188	0.284	0.188	0.284	Mutualism
Enterobacter cancerogenus	Penicillium rubens	Flight 1	2	7.60228	0.0490197	7.60228	0	1	0	0	-1	0	-1	Amensalism
Enterobacter cancerogenus	Rhodotorula sp. strain JG-1b	Flight 1	2	7.60228	0.152857	7.63223	0.139957	0.981993	0.0180074	0.004	-0.084	0	0	Neutral
Enterobacter cancerogenus	Salmonella enterica	Flight 1	2	7.60228	8.47808	0.00020172	8.47809	2.37926e-05	0.999976	-1	0	-1	0	Amensalism
Enterobacter cancerogenus	Shigella sonnei	Flight 1	2	7.60228	8.33125	0.000194795	8.33129	2.33806e-05	0.999977	-1	0	-1	0	Amensalism
Enterobacter cloacae	Enterobacter hormaechei	Flight 1	2	8.19981	8.1998	7.97244	0.227369	0.972271	0.0277286	-0.028	-0.972	0	-0.972	Amensalism
Enterobacter cloacae	Enterobacter roggenkampii	Flight 1	2	8.19981	8.1998	8.19981	0	1	0	0	-1	0	-1	Amensalism
Enterobacter cloacae	Enterobacter sp. strain NFIX59	Flight 1	2	8.19981	8.39821	8.31842	0.0840248	0.989995	0.01	0.014	-0.99	0	-0.99	Amensalism
Enterobacter cloacae	Escherichia coli	Flight 1	2	8.19981	8.33125	8.21776	0.15676	0.981279	0.0187187	0.002	-0.981	0	-0.981	Amensalism
Enterobacter cloacae	Escherichia coli	Flight 3	1	8.18245	8.31443	8.20142	0.15647	0.981276	0.0187212	0.002	-0.981	0	-0.981	Amensalism
Enterobacter cloacae	Escherichia coli	Flight 3	5	6.10632	6.22998	6.13689	0.114039	0.981752	0.0182435	0.005	-0.982	0	-0.982	Amensalism
Enterobacter cloacae	Escherichia coli	Flight 3	7	6.10632	6.22998	6.13689	0.114039	0.981752	0.0182435	0.005	-0.982	0	-0.982	Amensalism
Enterobacter cloacae	Escherichia coli	Flight 3	8	6.10632	6.22998	6.13689	0.114039	0.981752	0.0182435	0.005	-0.982	0	-0.982	Amensalism
Enterobacter cloacae	Klebsiella aerogenes strain IIIF7SW-P1	Flight 3	7	6.10632	7.33786	10.3966	5.49913	0.654049	0.345951	0.703	-0.251	0.703	-0.251	Parasitism
Enterobacter cloacae	Klebsiella oxytoca	Flight 1	2	8.19981	9.40294	9.01313	0.414737	0.95601	0.0439906	0.099	-0.956	0	-0.956	Amensalism
Enterobacter cloacae	Klebsiella pneumoniae	Flight 1	2	8.19981	9.25064	8.83474	0.438781	0.952683	0.0473154	0.077	-0.953	0	-0.953	Amensalism
Enterobacter cloacae	Klebsiella pneumoniae	Flight 3	1	8.18245	9.05114	8.65281	0.402446	0.955556	0.0444433	0.057	-0.956	0	-0.956	Amensalism
Enterobacter cloacae	Klebsiella pneumoniae	Flight 3	5	6.10632	6.62292	6.51715	0.136117	0.979533	0.0204585	0.067	-0.979	0	-0.979	Amensalism
Enterobacter cloacae	Klebsiella pneumoniae	Flight 3	7	6.10632	6.62292	6.51715	0.136117	0.979533	0.0204585	0.067	-0.979	0	-0.979	Amensalism
Enterobacter cloacae	Klebsiella pneumoniae	Flight 3	8	6.10632	6.62292	6.51715	0.136117	0.979533	0.0204585	0.067	-0.979	0	-0.979	Amensalism
Enterobacter cloacae	Klebsiella quasipneumoniae strain IF2SW-B3	Flight 1	2	8.19981	9.25065	8.83474	0.438781	0.952684	0.0473154	0.077	-0.953	0	-0.953	Amensalism
Enterobacter cloacae	Klebsiella quasipneumoniae strain IF2SW-P1	Flight 1	2	8.19981	9.25065	8.83474	0.438781	0.952684	0.0473154	0.077	-0.953	0	-0.953	Amensalism
Enterobacter cloacae	Pantoea agglomerans	Flight 3	1	8.18245	4.6397	8.63228	0.596156	0.9354	0.0645999	0.055	-0.872	0	-0.872	Amensalism
Enterobacter cloacae	Pantoea agglomerans	Flight 3	5	6.10632	2.77721	6.77155	0.36738	0.948539	0.0514615	0.109	-0.868	0.109	-0.868	Parasitism
Enterobacter cloacae	Pantoea agglomerans	Flight 3	7	6.10632	2.77721	6.77155	0.36738	0.948539	0.0514615	0.109	-0.868	0.109	-0.868	Parasitism
Enterobacter cloacae	Pantoea agglomerans	Flight 3	8	6.10632	2.77721	6.77155	0.36738	0.948539	0.0514615	0.109	-0.868	0.109	-0.868	Parasitism
Enterobacter cloacae	Pantoea ananatis	Flight 1	2	8.19981	7.84015	9.05015	10.087	0.47291	0.52709	0.104	0.287	0.104	0.287	Mutualism
Enterobacter cloacae	Pantoea ananatis	Flight 3	1	8.18245	7.62243	8.94087	9.9666	0.472875	0.527125	0.093	0.308	0	0.308	Commensals
Enterobacter cloacae	Pantoea ananatis	Flight 3	5	6.10632	5.53438	6.94599	7.80459	0.470897	0.529106	0.138	0.41	0.138	0.41	Mutualism
Enterobacter cloacae	Pantoea ananatis	Flight 3	7	6.10632	5.53438	6.94599	7.80459	0.470897	0.529106	0.138	0.41	0.138	0.41	Mutualism
Enterobacter cloacae	Pantoea ananatis	Flight 3	8	6.10632	5.53438	6.94599	7.80459	0.470897	0.529106	0.138	0.41	0.138	0.41	Mutualism
Enterobacter cloacae	Pantoea conspicua	Flight 3	1	8.18245	4.40775	8.54934	0.69502	0.924817	0.0751831	0.045	-0.842	0	-0.842	Amensalism
Enterobacter cloacae	Pantoea conspicua	Flight 3	5	6.10632	2.76778	6.72086	0.450085	0.937235	0.0627651	0.101	-0.837	0.101	-0.837	Parasitism
Enterobacter cloacae	Pantoea conspicua	Flight 3	7	6.10632	2.76778	6.72086	0.450085	0.937235	0.0627651	0.101	-0.837	0.101	-0.837	Parasitism
Enterobacter cloacae	Pantoea conspicua	Flight 3	8	6.10632	2.76778	6.72086	0.450085	0.937235	0.0627651	0.101	-0.837	0.101	-0.837	Parasitism
Enterobacter cloacae	Pantoea sp. strain A4	Flight 3	1	8.18245	4.25565	8.43445	0.673558	0.926048	0.0739523	0.031	-0.842	0	-0.842	Amensalism
Enterobacter cloacae	Pantoea sp. strain A4	Flight 3	5	6.10632	2.59263	6.60032	0.351367	0.949456	0.0505441	0.081	-0.864	0	-0.864	Amensalism
Enterobacter cloacae	Pantoea sp. strain A4	Flight 3	7	6.10632	2.59263	6.60032	0.351367	0.949456	0.0505441	0.081	-0.864	0	-0.864	Amensalism
Enterobacter cloacae	Pantoea sp. strain A4	Flight 3	8	6.10632	2.59263	6.60032	0.351367	0.949456	0.0505441	0.081	-0.864	0	-0.864	Amensalism
Enterobacter cloacae	Pantoea sp. strain At-9b	Flight 3	1	8.18245	3.80404	8.8627	0.262998	0.971181	0.0288195	0.083	-0.931	0	-0.931	Amensalism
Enterobacter cloacae	Pantoea sp. strain At-9b	Flight 3	5	6.10632	2.17292	6.73632	0.252685	0.963845	0.0361546	0.103	-0.884	0.103	-0.884	Parasitism
Enterobacter cloacae	Pantoea sp. strain At-9b	Flight 3	8	6.10632	2.17292	6.73632	0.252685	0.963845	0.0361546	0.103	-0.884	0.103	-0.884	Parasitism
Enterobacter cloacae	Pantoea sp. strain FF5	Flight 3	1	8.18245	4.63951	8.63225	0.596154	0.9354	0.0646	0.055	-0.872	0	-0.872	Amensalism
Enterobacter cloacae	Pantoea sp. strain FF5	Flight 3	5	6.10632	2.77716	6.77153	0.367383	0.948538	0.051462	0.109	-0.868	0.109	-0.868	Parasitism
Enterobacter cloacae	Pantoea sp. strain FF5	Flight 3	7	6.10632	2.77716	6.77153	0.367383	0.948538	0.051462	0.109	-0.868	0.109	-0.868	Parasitism
Enterobacter cloacae	Pantoea sp. strain FF5	Flight 3	8	6.10632	2.77716	6.77153	0.367383	0.948538	0.051462	0.109	-0.868	0.109	-0.868	Parasitism
Enterobacter cloacae	Pantoea sp. strain IMH	Flight 3	1	8.18245	4.40947	7.59326	1.29544	0.854261	0.14574	-0.072	-0.706	0	-0.706	Amensalism
Enterobacter cloacae	Pantoea sp. strain IMH	Flight 3	5	6.10632	2.63445	6.02358	0.732553	0.891572	0.108428	-0.014	-0.722	0	-0.722	Amensalism
Enterobacter cloacae	Pantoea sp. strain IMH	Flight 3	7	6.10632	2.63445	6.02358	0.732553	0.891572	0.108428	-0.014	-0.722	0	-0.722	Amensalism
Enterobacter cloacae	Pantoea sp. strain IMH	Flight 3	8	6.10632	2.63445	6.02358	0.732553	0.891572	0.108428	-0.014	-0.722	0	-0.722	Amensalism
Enterobacter cloacae	Pantoea sp. strain NGS-ED-1003	Flight 3	1	8.18245	4.63952	8.63225	0.596154	0.9354	0.0646	0.055	-0.872	0	-0.872	Amensalism
Enterobacter cloacae	Pantoea sp. strain NGS-ED-1003	Flight 3	5	6.10632	2.77716	6.77153	0.367383	0.948538	0.051462	0.109	-0.868	0.109	-0.868	Parasitism
Enterobacter cloacae	Pantoea sp. strain NGS-ED-1003	Flight 3	7	6.10632	2.77716	6.77153	0.367383	0.948538	0.051462	0.109	-0.868	0.109	-0.868	Parasitism
Enterobacter cloacae	Pantoea sp. strain NGS-ED-1003	Flight 3	8	6.10632	2.77716	6.77153	0.367383	0.948538	0.051462	0.109	-0.868	0.109	-0.868	Parasitism
Enterobacter cloacae	Pantoea sp. strain OXWO6B1	Flight 3	1	8.18245	4.64216	8.63259	0.596174	0.935401	0.0645996	0.055	-0.872	0	-0.872	Amensalism
Enterobacter cloacae	Pantoea sp. strain OXWO6B1	Flight 3	5	6.10632	2.77852	6.77173	0.367386	0.948539	0.0514611	0.109	-0.868	0.109	-0.868	Parasitism
Enterobacter cloacae	Pantoea sp. strain OXWO6B1	Flight 3	7	6.10632	2.77852	6.77173	0.367386	0.948539	0.0514611	0.109	-0.868	0.109	-0.868	Parasitism
Enterobacter cloacae	Pantoea sp. strain OXWO6B1	Flight 3	8	6.10632	2.77852	6.77173	0.367386	0.948539	0.0514611	0.109	-0.868	0.109	-0.868	Parasitism
Enterobacter cloacae	Pantoea vagans	Flight 3	1	8.18245	4.64204	8.63256	0.596172	0.935401	0.0645996	0.055	-0.872	0	-0.872	Amensalism
Enterobacter cloacae	Pantoea vagans	Flight 3	5	6.10632	2.77849	6.77171	0.367388	0.948539	0.0514614	0.109	-0.868	0.109	-0.868	Parasitism
Enterobacter cloacae	Pantoea vagans	Flight 3	7	6.10632	2.77849	6.77171	0.367388	0.948539	0.0514614	0.109	-0.868	0.109	-0.868	Parasitism
Enterobacter cloacae	Pantoea vagans	Flight 3	8	6.10632	2.77849	6.77171	0.367388	0.948539	0.0514614	0.109	-0.868	0.109	-0.868	Parasitism
Enterobacter cloacae	Penicillium rubens	Flight 1	2	8.19981	0.0490197	8.19981	0	1	0	0	-1	0	-1	Amensalism
Enterobacter cloacae	Rhodotorula sp. strain JG-1b	Flight 1	2	8.19981	0.152857	8.18294	0.149598	0.982048	0.0179535	-0.002	-0.021	0	0	Neutral
Enterobacter cloacae	Rhodotorula sp. strain JG-1b	Flight 3	1	8.18245	0.154495	8.18245	0	1	0	0	-1	0	-1	Amensalism
Enterobacter cloacae	Salmonella enterica	Flight 1	2	8.19981	8.47808	8.83555	0.438798	0.952686	0.0473131	0.078	-0.948	0	-0.948	Amensalism
Enterobacter cloacae	Salmonella enterica	Flight 3	1	8.18245	8.3717	8.65353	0.402445	0.955559	0.0444397	0.058	-0.952	0	-0.952	Amensalism
Enterobacter cloacae	Salmonella enterica	Flight 3	5	6.10632	5.9073	6.5175	0.136121	0.979542	0.0204581	0.067	-0.977	0	-0.977	Amensalism
Enterobacter cloacae	Salmonella enterica	Flight 3	7	6.10632	5.9073	6.5175	0.136121	0.979542	0.0204581	0.067	-0.977	0	-0.977	Amensalism
Enterobacter cloacae	Salmonella enterica	Flight 3	8	6.10632	5.9073	6.5175	0.136121	0.979542	0.0204581	0.067	-0.977	0	-0.977	Amensalism
Enterobacter cloacae	Shigella sonnei	Flight 1	2	8.19981	8.33125	8.21776	0.15676	0.981279	0.0187187	0.002	-0.981	0	-0.981	Amensalism
Enterobacter hormaechei	Enterobacter roggenkampii	Flight 1	2	8.1998	8.1998	7.80308	0.396723	0.951618	0.048382	-0.048	-0.952	0	-0.952	Amensalism
Enterobacter hormaechei	Enterobacter sp. strain NFIX59	Flight 1	2	8.1998	8.39821	8.31841	0.0840247	0.989995	0.01	0.014	-0.99	0	-0.99	Amensalism
Enterobacter hormaechei	Escherichia coli	Flight 1	2	8.1998	8.33125	8.21775	0.156749	0.98128	0.0187174	0.002	-0.981	0	-0.981	Amensalism
Enterobacter hormaechei	Escherichia coli	Flight 3	4	6.10632	6.22998	6.13687	0.114037	0.981753	0.0182431	0.005	-0.982	0	-0.982	Amensalism
Enterobacter hormaechei	Klebsiella oxytoca	Flight 1	2	8.1998	9.40294	9.01311	0.414744	0.956009	0.0439914	0.099	-0.956	0	-0.956	Amensalism
Enterobacter hormaechei	Klebsiella pneumoniae	Flight 1	2	8.1998	9.25064	8.83474	0.438785	0.952683	0.0473158	0.077	-0.953	0	-0.953	Amensalism
Enterobacter hormaechei	Klebsiella pneumoniae	Flight 3	4	6.10632	6.62292	6.51715	0.136119	0.979533	0.0204589	0.067	-0.979	0	-0.979	Amensalism
Enterobacter hormaechei	Klebsiella quasipneumoniae strain IF2SW-B3	Flight 1	2	8.1998	9.25065	8.83474	0.438785	0.952683	0.0473159	0.077	-0.953	0	-0.953	Amensalism
Enterobacter hormaechei	Klebsiella quasipneumoniae strain IF2SW-P1	Flight 1	2	8.1998	9.25065	8.83474	0.438785	0.952683	0.0473159	0.077	-0.953	0	-0.953	Amensalism
Enterobacter hormaechei	Pantoea ananatis	Flight 1	2	8.1998	7.84015	9.05015	10.087	0.472911	0.527089	0.104	0.287	0.104	0.287	Mutualism
Enterobacter hormaechei	Pantoea ananatis	Flight 3	4	6.10632	5.53438	6.946	7.80458	0.470898	0.529105	0.138	0.41	0.138	0.41	Mutualism
Enterobacter hormaechei	Pantoea dispersa	Flight 3	4	6.10632	1.8688	6.04369	0.390356	0.93933	0.0606704	-0.01	-0.791	0	-0.791	Amensalism
Enterobacter hormaechei	Penicillium rubens	Flight 1	2	8.1998	0.0490197	8.1998	0	1	0	0	-1	0	-1	Amensalism
Enterobacter hormaechei	Rahnella aquatilis	Flight 3	4	6.10632	2.62422	5.88858	0.424081	0.93282	0.0671795	-0.036	-0.838	0	-0.838	Amensalism
Enterobacter hormaechei	Rhodotorula sp. strain JG-1b	Flight 1	2	8.1998	0.152857	8.18293	0.149598	0.982048	0.0179535	-0.002	-0.021	0	0	Neutral
Enterobacter hormaechei	Salmonella enterica	Flight 1	2	8.1998	8.47808	8.68001	0.40982	0.954913	0.0450854	0.059	-0.952	0	-0.952	Amensalism
Enterobacter hormaechei	Shigella sonnei	Flight 1	2	8.1998	8.33125	8.21775	0.156749	0.98128	0.0187174	0.002	-0.981	0	-0.981	Amensalism
Enterobacter roggenkampii	Enterobacter sp. strain NFIX59	Flight 1	2	8.1998	8.39821	8.3184	0.0840247	0.989995	0.01	0.014	-0.99	0	-0.99	Amensalism
Enterobacter roggenkampii	Escherichia coli	Flight 1	2	8.1998	8.33125	8.21774	0.156738	0.981281	0.018716	0.002	-0.981	0	-0.981	Amensalism
Enterobacter roggenkampii	Klebsiella oxytoca	Flight 1	2	8.1998	9.40294	9.0131	0.414751	0.956008	0.0439921	0.099	-0.956	0	-0.956	Amensalism
Enterobacter roggenkampii	Klebsiella pneumoniae	Flight 1	2	8.1998	9.25064	8.83474	0.438789	0.952683	0.0473163	0.077	-0.953	0	-0.953	Amensalism
Enterobacter roggenkampii	Klebsiella quasipneumoniae strain IF2SW-B3	Flight 1	2	8.1998	9.25065	8.83474	0.43879	0.952683	0.0473163	0.077	-0.953	0	-0.953	Amensalism
Enterobacter roggenkampii	Klebsiella quasipneumoniae strain IF2SW-P1	Flight 1	2	8.1998	9.25065	8.83474	0.43879	0.952683	0.0473163	0.077	-0.953	0	-0.953	Amensalism
Enterobacter roggenkampii	Pantoea ananatis	Flight 1	2	8.1998	7.84015	9.05016	10.087	0.472911	0.527089	0.104	0.287	0.104	0.287	Mutualism
Enterobacter roggenkampii	Penicillium rubens	Flight 1	2	8.1998	0.0490197	8.1998	0	1	0	0	-1	0	-1	Amensalism
Enterobacter roggenkampii	Rhodotorula sp. strain JG-1b	Flight 1	2	8.1998	0.152857	8.18292	0.149597	0.982048	0.0179535	-0.002	-0.021	0	0	Neutral
Enterobacter roggenkampii	Salmonella enterica	Flight 1	2	8.1998	8.47808	8.83555	0.438807	0.952685	0.047314	0.078	-0.948	0	-0.948	Amensalism
Enterobacter roggenkampii	Shigella sonnei	Flight 1	2	8.1998	8.33125	8.21774	0.156738	0.981281	0.018716	0.002	-0.981	0	-0.981	Amensalism
Enterobacter sp. strain NFIX59	Escherichia coli	Flight 1	2	8.39821	8.33125	0.0857571	8.48992	0.01	0.989996	-0.99	0.019	-0.99	0	Amensalism
Enterobacter sp. strain NFIX59	Klebsiella oxytoca	Flight 1	2	8.39821	9.40294	0.0960577	9.50972	0.01	0.99	-0.989	0.011	-0.989	0	Amensalism
Enterobacter sp. strain NFIX59	Klebsiella pneumoniae	Flight 1	2	8.39821	9.25064	0.0945322	9.35869	0.01	0.99	-0.989	0.012	-0.989	0	Amensalism
Enterobacter sp. strain NFIX59	Klebsiella quasipneumoniae strain IF2SW-B3	Flight 1	2	8.39821	9.25065	0.0945324	9.3587	0.01	0.99	-0.989	0.012	-0.989	0	Amensalism
Enterobacter sp. strain NFIX59	Klebsiella quasipneumoniae strain IF2SW-P1	Flight 1	2	8.39821	9.25065	0.0945324	9.3587	0.01	0.99	-0.989	0.012	-0.989	0	Amensalism
Enterobacter sp. strain NFIX59	Pantoea ananatis	Flight 1	2	8.39821	7.84015	9.0482	10.0848	0.47291	0.52709	0.077	0.286	0	0.286	Commensals
Enterobacter sp. strain NFIX59	Penicillium rubens	Flight 1	2	8.39821	0.0490197	8.3982	0	1	0	0	-1	0	-1	Amensalism
Enterobacter sp. strain NFIX59	Rhodotorula sp. strain JG-1b	Flight 1	2	8.39821	0.152857	8.39821	0	1	0	0	-1	0	-1	Amensalism
Enterobacter sp. strain NFIX59	Salmonella enterica	Flight 1	2	8.39821	8.47808	0.17555	9.28239	0.0185609	0.981431	-0.979	0.095	-0.979	0	Amensalism
Enterobacter sp. strain NFIX59	Shigella sonnei	Flight 1	2	8.39821	8.33125	0.0857571	8.48993	0.01	0.989996	-0.99	0.019	-0.99	0	Amensalism
Enterococcus avium	Enterococcus faecalis	Flight 3	2	1.82376	1.03222	2.05838	0.0207606	0.990015	0.00998519	0.129	-0.98	0.129	-0.98	Parasitism
Enterococcus avium	Klebsiella pneumoniae strain F3-2P(2*)	Flight 3	2	1.82376	12.1512	3.43095	10.4723	0.246774	0.753229	0.881	-0.138	0.881	-0.138	Parasitism
Enterococcus avium	Paenibacillus polymyxa	Flight 3	2	1.82376	1.78071	2.77911	0.0280718	0.99	0.01	0.524	-0.984	0.524	-0.984	Parasitism
Enterococcus avium	Penicillium chrysogenum	Flight 3	2	1.82376	0.0491564	2.35427	0.0555837	0.976936	0.0230652	0.291	0.131	0.291	0.131	Mutualism
Enterococcus avium	Penicillium flavigenum	Flight 3	2	1.82376	0.0968047	2.1978	0.0288605	0.987036	0.0129613	0.205	-0.702	0.205	-0.702	Parasitism
Enterococcus avium	Penicillium nalgiovense	Flight 3	2	1.82376	0.0671227	2.16537	0.0326404	0.98515	0.01485	0.187	-0.514	0.187	-0.514	Parasitism
Enterococcus avium	Penicillium rubens	Flight 3	2	1.82376	0.0491564	2.35427	0.0555836	0.976936	0.0230652	0.291	0.131	0.291	0.131	Mutualism
Enterococcus avium	Rhodotorula sp. strain JG-1b	Flight 3	2	1.82376	0.156222	1.41217	1.06894	0.56917	0.43083	-0.226	5.842	-0.226	5.842	Parasitism
Enterococcus avium	Staphylococcus aureus	Flight 3	2	1.82376	2.73949	4.60199	0.240881	0.950261	0.0497393	1.523	-0.912	1.523	-0.912	Parasitism
Enterococcus avium	Staphylococcus epidermidis	Flight 3	2	1.82376	2.31312	4.16744	0.218248	0.950243	0.049764	1.285	-0.906	1.285	-0.906	Parasitism
Enterococcus avium	Staphylococcus haemolyticus	Flight 3	2	1.82376	2.51873	4.5093	0.236055	0.950255	0.0497446	1.473	-0.906	1.473	-0.906	Parasitism
Enterococcus avium	Staphylococcus saprophyticus	Flight 3	2	1.82376	2.36268	4.31371	0.225794	0.95026	0.0497397	1.365	-0.904	1.365	-0.904	Parasitism
Enterococcus avium	Staphylococcus sp. strain LCT-H4	Flight 3	2	1.82376	2.38797	2.01828	2.69806	0.427934	0.572066	0.107	0.13	0.107	0.13	Mutualism
Enterococcus avium	Staphylococcus warneri	Flight 3	2	1.82376	2.54276	4.12446	0.765068	0.84353	0.156471	1.262	-0.699	1.262	-0.699	Parasitism
Enterococcus faecalis	Klebsiella pneumoniae strain F3-2P(2*)	Flight 3	2	1.03222	12.1512	4.53227	13.6026	0.249921	0.75008	3.391	0.119	3.391	0.119	Mutualism
Enterococcus faecalis	Paenibacillus polymyxa	Flight 3	2	1.03222	1.78071	1.80247	0.35843	0.834129	0.165871	0.746	-0.799	0.746	-0.799	Parasitism
Enterococcus faecalis	Penicillium chrysogenum	Flight 3	2	1.03222	0.0491564	1.4649	0.0276278	0.981493	0.0185108	0.419	-0.438	0.419	-0.438	Parasitism
Enterococcus faecalis	Penicillium flavigenum	Flight 3	2	1.03222	0.0968047	1.51562	0.0153093	0.989996	0.01	0.468	-0.842	0.468	-0.842	Parasitism
Enterococcus faecalis	Penicillium nalgiovense	Flight 3	2	1.03222	0.0671227	1.45922	0.0196917	0.986685	0.013315	0.414	-0.707	0.414	-0.707	Parasitism
Enterococcus faecalis	Penicillium rubens	Flight 3	2	1.03222	0.0491564	1.4649	0.0276278	0.981493	0.0185108	0.419	-0.438	0.419	-0.438	Parasitism
Enterococcus faecalis	Rhodotorula sp. strain JG-1b	Flight 3	2	1.03222	0.156222	0.989417	0.522245	0.654523	0.345477	-0.041	2.343	0	2.343	Commensals
Enterococcus faecalis	Staphylococcus aureus	Flight 3	2	1.03222	2.73949	0.16027	3.05718	0.0498129	0.950187	-0.845	0.116	-0.845	0.116	Parasitism
Enterococcus faecalis	Staphylococcus epidermidis	Flight 3	2	1.03222	2.31312	0.218465	2.60842	0.0772811	0.922719	-0.788	0.128	-0.788	0.128	Parasitism
Enterococcus faecalis	Staphylococcus haemolyticus	Flight 3	2	1.03222	2.51873	0.151136	2.88229	0.0498237	0.950178	-0.854	0.144	-0.854	0.144	Parasitism
Enterococcus faecalis	Staphylococcus saprophyticus	Flight 3	2	1.03222	2.36268	0.140663	2.68188	0.0498357	0.950164	-0.864	0.135	-0.864	0.135	Parasitism
Enterococcus faecalis	Staphylococcus sp. strain LCT-H4	Flight 3	2	1.03222	2.38797	0.144594	2.75707	0.0498313	0.950169	-0.86	0.155	-0.86	0.155	Parasitism
Enterococcus faecalis	Staphylococcus warneri	Flight 3	2	1.03222	2.54276	0.149366	2.84841	0.0498258	0.950174	-0.855	0.12	-0.855	0.12	Parasitism
Escherichia coli	Klebsiella aerogenes strain IIIF7SW-P1	Flight 3	7	6.22998	7.33786	10.6853	5.21164	0.672167	0.327843	0.715	-0.29	0.715	-0.29	Parasitism
Escherichia coli	Klebsiella oxytoca	Flight 1	2	8.33125	9.40294	8.98813	0.417741	0.955593	0.0444131	0.079	-0.956	0	-0.956	Amensalism
Escherichia coli	Klebsiella pneumoniae	Flight 1	2	8.33125	9.25064	8.98812	0.417743	0.955592	0.0444132	0.079	-0.955	0	-0.955	Amensalism
Escherichia coli	Klebsiella pneumoniae	Flight 1	5	8.33125	9.25064	8.98812	0.417743	0.955592	0.0444132	0.079	-0.955	0	-0.955	Amensalism
Escherichia coli	Klebsiella pneumoniae	Flight 2	5	6.49175	6.98146	7.03438	0.143264	0.980032	0.0199596	0.084	-0.979	0	-0.979	Amensalism
Escherichia coli	Klebsiella pneumoniae	Flight 3	1	8.31443	9.05114	8.80891	0.375558	0.959112	0.0408906	0.059	-0.959	0	-0.959	Amensalism
Escherichia coli	Klebsiella pneumoniae	Flight 3	3	6.86365	7.66191	7.55036	0.269411	0.965557	0.0344529	0.1	-0.965	0.1	-0.965	Parasitism
Escherichia coli	Klebsiella pneumoniae	Flight 3	4	6.22998	6.62292	6.69994	0.118001	0.982686	0.0173073	0.075	-0.982	0	-0.982	Amensalism
Escherichia coli	Klebsiella pneumoniae	Flight 3	5	6.22998	6.62292	6.69994	0.118001	0.982686	0.0173073	0.075	-0.982	0	-0.982	Amensalism
Escherichia coli	Klebsiella pneumoniae	Flight 3	7	6.22998	6.62292	6.69994	0.118001	0.982686	0.0173073	0.075	-0.982	0	-0.982	Amensalism
Escherichia coli	Klebsiella pneumoniae	Flight 3	8	6.22998	6.62292	6.69994	0.118001	0.982686	0.0173073	0.075	-0.982	0	-0.982	Amensalism
Escherichia coli	Klebsiella quasipneumoniae strain IF2SW-B3	Flight 1	2	8.33125	9.25065	8.98812	0.417743	0.955592	0.0444133	0.079	-0.955	0	-0.955	Amensalism
Escherichia coli	Klebsiella quasipneumoniae strain IF2SW-P1	Flight 1	2	8.33125	9.25065	8.98812	0.417743	0.955592	0.0444133	0.079	-0.955	0	-0.955	Amensalism
Escherichia coli	Klebsiella quasipneumoniae strain IIIF3SW-P1	Flight 3	3	6.86365	7.66191	7.55036	0.269411	0.965557	0.0344529	0.1	-0.965	0.1	-0.965	Parasitism
Escherichia coli	Klebsiella sp. strain MS 92-3	Flight 3	3	6.86365	7.75614	7.74674	0.270285	0.966277	0.0337136	0.129	-0.965	0.129	-0.965	Parasitism
Escherichia coli	Klebsiella variicola	Flight 3	3	6.86365	7.66785	7.56944	0.269002	0.965687	0.0343185	0.103	-0.965	0.103	-0.965	Parasitism
Escherichia coli	Paenibacillus polymyxa strain IIF5SW-B3	Flight 2	5	6.49175	0.765162	8.76294	2.59363	0.771613	0.228379	0.35	2.39	0.35	2.39	Mutualism
Escherichia coli	Paenibacillus polymyxa strain IIF5SW-B4	Flight 2	5	6.49175	0.765162	8.76294	2.59363	0.771613	0.228379	0.35	2.39	0.35	2.39	Mutualism
Escherichia coli	Pantoea agglomerans	Flight 1	5	8.33125	5.23286	8.89615	0.756226	0.921654	0.0783461	0.068	-0.855	0	-0.855	Amensalism
Escherichia coli	Pantoea agglomerans	Flight 2	5	6.49175	3.31044	7.01542	0.411332	0.944615	0.0553852	0.081	-0.876	0	-0.876	Amensalism
Escherichia coli	Pantoea agglomerans	Flight 3	1	8.31443	4.6397	8.63543	0.589104	0.936138	0.0638627	0.039	-0.873	0	-0.873	Amensalism
Escherichia coli	Pantoea agglomerans	Flight 3	5	6.22998	2.77721	6.76108	0.368862	0.948266	0.0517343	0.085	-0.867	0	-0.867	Amensalism
Escherichia coli	Pantoea agglomerans	Flight 3	7	6.22998	2.77721	6.76108	0.368862	0.948266	0.0517343	0.085	-0.867	0	-0.867	Amensalism
Escherichia coli	Pantoea agglomerans	Flight 3	8	6.22998	2.77721	6.76108	0.368862	0.948266	0.0517343	0.085	-0.867	0	-0.867	Amensalism
Escherichia coli	Pantoea ananatis	Flight 1	2	8.33125	7.84015	9.03559	10.0723	0.472873	0.527127	0.085	0.285	0	0.285	Commensals
Escherichia coli	Pantoea ananatis	Flight 1	5	8.33125	7.84015	9.03559	10.0723	0.472873	0.527127	0.085	0.285	0	0.285	Commensals
Escherichia coli	Pantoea ananatis	Flight 2	5	6.49175	6.25399	7.55112	8.49093	0.470714	0.5293	0.163	0.358	0.163	0.358	Mutualism
Escherichia coli	Pantoea ananatis	Flight 3	1	8.31443	7.62243	8.93156	9.95763	0.47284	0.52716	0.074	0.306	0	0.306	Commensals
Escherichia coli	Pantoea ananatis	Flight 3	4	6.22998	5.53438	6.87675	7.7346	0.470644	0.529356	0.104	0.398	0.104	0.398	Mutualism
Escherichia coli	Pantoea ananatis	Flight 3	5	6.22998	5.53438	6.87675	7.7346	0.470644	0.529356	0.104	0.398	0.104	0.398	Mutualism
Escherichia coli	Pantoea ananatis	Flight 3	7	6.22998	5.53438	6.87675	7.7346	0.470644	0.529356	0.104	0.398	0.104	0.398	Mutualism
Escherichia coli	Pantoea ananatis	Flight 3	8	6.22998	5.53438	6.87675	7.7346	0.470644	0.529356	0.104	0.398	0.104	0.398	Mutualism
Escherichia coli	Pantoea conspicua	Flight 1	5	8.33125	4.63226	8.07075	1.72753	0.823692	0.17631	-0.031	-0.627	0	-0.627	Amensalism
Escherichia coli	Pantoea conspicua	Flight 2	5	6.49175	3.26676	6.76598	0.805314	0.893636	0.106364	0.042	-0.753	0	-0.753	Amensalism
Escherichia coli	Pantoea conspicua	Flight 3	1	8.31443	4.40775	8.55095	0.689846	0.925348	0.0746522	0.028	-0.843	0	-0.843	Amensalism
Escherichia coli	Pantoea conspicua	Flight 3	5	6.22998	2.76778	6.72622	0.425784	0.940467	0.0595335	0.08	-0.846	0	-0.846	Amensalism
Escherichia coli	Pantoea conspicua	Flight 3	7	6.22998	2.76778	6.72622	0.425784	0.940467	0.0595335	0.08	-0.846	0	-0.846	Amensalism
Escherichia coli	Pantoea conspicua	Flight 3	8	6.22998	2.76778	6.72622	0.425784	0.940467	0.0595335	0.08	-0.846	0	-0.846	Amensalism
Escherichia coli	Pantoea dispersa	Flight 3	4	6.22998	1.8688	6.22601	0.339043	0.948356	0.0516436	-0.001	-0.819	0	-0.819	Amensalism
Escherichia coli	Pantoea sp. strain 3.5.1	Flight 1	5	8.33125	5.23281	8.89614	0.756226	0.921654	0.0783462	0.068	-0.855	0	-0.855	Amensalism
Escherichia coli	Pantoea sp. strain 3.5.1	Flight 2	5	6.49175	3.31041	7.01542	0.411332	0.944615	0.0553852	0.081	-0.876	0	-0.876	Amensalism
Escherichia coli	Pantoea sp. strain A4	Flight 3	1	8.31443	4.25565	8.63545	0.589105	0.936138	0.0638627	0.039	-0.862	0	-0.862	Amensalism
Escherichia coli	Pantoea sp. strain A4	Flight 3	5	6.22998	2.59263	6.76109	0.368861	0.948266	0.051734	0.085	-0.858	0	-0.858	Amensalism
Escherichia coli	Pantoea sp. strain A4	Flight 3	7	6.22998	2.59263	6.76109	0.368861	0.948266	0.051734	0.085	-0.858	0	-0.858	Amensalism
Escherichia coli	Pantoea sp. strain A4	Flight 3	8	6.22998	2.59263	6.76109	0.368861	0.948266	0.051734	0.085	-0.858	0	-0.858	Amensalism
Escherichia coli	Pantoea sp. strain At-9b	Flight 3	1	8.31443	3.80404	8.85957	0.263261	0.971143	0.0288573	0.066	-0.931	0	-0.931	Amensalism
Escherichia coli	Pantoea sp. strain At-9b	Flight 3	5	6.22998	2.17292	6.72505	0.254375	0.963554	0.0364464	0.079	-0.883	0	-0.883	Amensalism
Escherichia coli	Pantoea sp. strain At-9b	Flight 3	8	6.22998	2.17292	6.72505	0.254375	0.963554	0.0364464	0.079	-0.883	0	-0.883	Amensalism
Escherichia coli	Pantoea sp. strain FF5	Flight 3	1	8.31443	4.63951	8.6354	0.589102	0.936138	0.0638627	0.039	-0.873	0	-0.873	Amensalism
Escherichia coli	Pantoea sp. strain FF5	Flight 3	5	6.22998	2.77716	6.76106	0.368865	0.948265	0.0517348	0.085	-0.867	0	-0.867	Amensalism
Escherichia coli	Pantoea sp. strain FF5	Flight 3	7	6.22998	2.77716	6.76106	0.368865	0.948265	0.0517348	0.085	-0.867	0	-0.867	Amensalism
Escherichia coli	Pantoea sp. strain FF5	Flight 3	8	6.22998	2.77716	6.76106	0.368865	0.948265	0.0517348	0.085	-0.867	0	-0.867	Amensalism
Escherichia coli	Pantoea sp. strain IMH	Flight 3	1	8.31443	4.40947	7.59368	1.29126	0.85467	0.145331	-0.087	-0.707	0	-0.707	Amensalism
Escherichia coli	Pantoea sp. strain IMH	Flight 3	5	6.22998	2.63445	6.01498	0.710376	0.894374	0.105627	-0.035	-0.73	0	-0.73	Amensalism
Escherichia coli	Pantoea sp. strain IMH	Flight 3	7	6.22998	2.63445	6.01498	0.710376	0.894374	0.105627	-0.035	-0.73	0	-0.73	Amensalism
Escherichia coli	Pantoea sp. strain IMH	Flight 3	8	6.22998	2.63445	6.01498	0.710376	0.894374	0.105627	-0.035	-0.73	0	-0.73	Amensalism
Escherichia coli	Pantoea sp. strain NGS-ED-1003	Flight 3	1	8.31443	4.63952	8.6354	0.589102	0.936138	0.0638627	0.039	-0.873	0	-0.873	Amensalism
Escherichia coli	Pantoea sp. strain NGS-ED-1003	Flight 3	5	6.22998	2.77716	6.76107	0.368865	0.948265	0.0517347	0.085	-0.867	0	-0.867	Amensalism
Escherichia coli	Pantoea sp. strain NGS-ED-1003	Flight 3	7	6.22998	2.77716	6.76107	0.368865	0.948265	0.0517347	0.085	-0.867	0	-0.867	Amensalism
Escherichia coli	Pantoea sp. strain NGS-ED-1003	Flight 3	8	6.22998	2.77716	6.76107	0.368865	0.948265	0.0517347	0.085	-0.867	0	-0.867	Amensalism
Escherichia coli	Pantoea sp. strain OXWO6B1	Flight 3	1	8.31443	4.64216	8.63574	0.589121	0.936138	0.0638623	0.039	-0.873	0	-0.873	Amensalism
Escherichia coli	Pantoea sp. strain OXWO6B1	Flight 3	5	6.22998	2.77852	6.76126	0.368869	0.948266	0.0517338	0.085	-0.867	0	-0.867	Amensalism
Escherichia coli	Pantoea sp. strain OXWO6B1	Flight 3	7	6.22998	2.77852	6.76126	0.368869	0.948266	0.0517338	0.085	-0.867	0	-0.867	Amensalism
Escherichia coli	Pantoea sp. strain OXWO6B1	Flight 3	8	6.22998	2.77852	6.76126	0.368869	0.948266	0.0517338	0.085	-0.867	0	-0.867	Amensalism
Escherichia coli	Pantoea vagans	Flight 2	5	6.49175	3.31197	7.0156	0.411338	0.944616	0.0553845	0.081	-0.876	0	-0.876	Amensalism
Escherichia coli	Pantoea vagans	Flight 3	1	8.31443	4.64204	8.63571	0.589119	0.936138	0.0638623	0.039	-0.873	0	-0.873	Amensalism
Escherichia coli	Pantoea vagans	Flight 3	5	6.22998	2.77849	6.76125	0.368871	0.948266	0.0517342	0.085	-0.867	0	-0.867	Amensalism
Escherichia coli	Pantoea vagans	Flight 3	7	6.22998	2.77849	6.76125	0.368871	0.948266	0.0517342	0.085	-0.867	0	-0.867	Amensalism
Escherichia coli	Pantoea vagans	Flight 3	8	6.22998	2.77849	6.76125	0.368871	0.948266	0.0517342	0.085	-0.867	0	-0.867	Amensalism
Escherichia coli	Penicillium rubens	Flight 1	2	8.33125	0.0490197	8.33125	0	1	0	0	-1	0	-1	Amensalism
Escherichia coli	Penicillium rubens	Flight 1	5	8.33125	0.0490197	8.33125	0	1	0	0	-1	0	-1	Amensalism
Escherichia coli	Penicillium rubens	Flight 3	3	6.86365	0.0227979	6.86365	0	1	0	0	-1	0	-1	Amensalism
Escherichia coli	Rahnella aquatilis	Flight 3	4	6.22998	2.62422	6.08339	0.332561	0.948167	0.0518334	-0.024	-0.873	0	-0.873	Amensalism
Escherichia coli	Rhodotorula sp. strain JG-1b	Flight 1	2	8.33125	0.152857	8.34359	0.152398	0.982064	0.0179377	0.001	-0.003	0	0	Neutral
Escherichia coli	Rhodotorula sp. strain JG-1b	Flight 1	5	8.33125	0.152857	8.34359	0.152398	0.982064	0.0179377	0.001	-0.003	0	0	Neutral
Escherichia coli	Rhodotorula sp. strain JG-1b	Flight 3	1	8.31443	0.154495	8.31443	0	1	0	0	-1	0	-1	Amensalism
Escherichia coli	Salmonella enterica	Flight 1	2	8.33125	8.47808	8.98777	0.417492	0.955611	0.0443891	0.079	-0.951	0	-0.951	Amensalism
Escherichia coli	Salmonella enterica	Flight 3	1	8.31443	8.3717	0.120306	9.06118	0.0131031	0.986897	-0.986	0.082	-0.986	0	Amensalism
Escherichia coli	Salmonella enterica	Flight 3	3	6.86365	6.81914	7.46768	0.243946	0.968366	0.0316335	0.088	-0.964	0	-0.964	Amensalism
Escherichia coli	Salmonella enterica	Flight 3	5	6.22998	5.9073	6.61819	0.113193	0.983184	0.0168157	0.062	-0.981	0	-0.981	Amensalism
Escherichia coli	Salmonella enterica	Flight 3	7	6.22998	5.9073	6.61819	0.113193	0.983184	0.0168157	0.062	-0.981	0	-0.981	Amensalism
Escherichia coli	Salmonella enterica	Flight 3	8	6.22998	5.9073	6.61819	0.113193	0.983184	0.0168157	0.062	-0.981	0	-0.981	Amensalism
Escherichia coli	Shigella sonnei	Flight 1	2	8.33125	8.33125	5.64769	2.68356	0.677892	0.322108	-0.322	-0.678	-0.322	-0.678	Competitive
Escherichia coli	Staphylococcus saprophyticus	Flight 3	3	6.86365	1.48146	9.32204	2.82793	0.767248	0.232752	0.358	0.909	0.358	0.909	Mutualism
Klebsiella aerogenes strain IIIF7SW-P1	Klebsiella pneumoniae	Flight 3	7	7.33786	6.62292	6.33012	9.56541	0.398229	0.601761	-0.137	0.444	-0.137	0.444	Parasitism
Klebsiella aerogenes strain IIIF7SW-P1	Pantoea agglomerans	Flight 3	7	7.33786	2.77721	7.25276	0.39395	0.948481	0.0515189	-0.012	-0.858	0	-0.858	Amensalism
Klebsiella aerogenes strain IIIF7SW-P1	Pantoea ananatis	Flight 3	7	7.33786	5.53438	7.37726	0.122334	0.983688	0.0163121	0.005	-0.978	0	-0.978	Amensalism
Klebsiella aerogenes strain IIIF7SW-P1	Pantoea conspicua	Flight 3	7	7.33786	2.76778	7.17441	0.515703	0.93294	0.0670606	-0.022	-0.814	0	-0.814	Amensalism
Klebsiella aerogenes strain IIIF7SW-P1	Pantoea sp. strain A4	Flight 3	7	7.33786	2.59263	7.25277	0.393948	0.948482	0.0515186	-0.012	-0.848	0	-0.848	Amensalism
Klebsiella aerogenes strain IIIF7SW-P1	Pantoea sp. strain FF5	Flight 3	7	7.33786	2.77716	7.25274	0.393953	0.948481	0.0515194	-0.012	-0.858	0	-0.858	Amensalism
Klebsiella aerogenes strain IIIF7SW-P1	Pantoea sp. strain IMH	Flight 3	7	7.33786	2.63445	7.09182	0.506136	0.933385	0.0666148	-0.034	-0.808	0	-0.808	Amensalism
Klebsiella aerogenes strain IIIF7SW-P1	Pantoea sp. strain NGS-ED-1003	Flight 3	7	7.33786	2.77716	7.25274	0.393953	0.948481	0.0515194	-0.012	-0.858	0	-0.858	Amensalism
Klebsiella aerogenes strain IIIF7SW-P1	Pantoea sp. strain OXWO6B1	Flight 3	7	7.33786	2.77852	7.25294	0.393956	0.948482	0.0515184	-0.012	-0.858	0	-0.858	Amensalism
Klebsiella aerogenes strain IIIF7SW-P1	Pantoea vagans	Flight 3	7	7.33786	2.77849	7.25293	0.393958	0.948481	0.0515188	-0.012	-0.858	0	-0.858	Amensalism
Klebsiella aerogenes strain IIIF7SW-P1	Salmonella enterica	Flight 3	7	7.33786	5.9073	5.21185	10.6849	0.327853	0.67214	-0.29	0.809	-0.29	0.809	Parasitism
Klebsiella oxytoca	Klebsiella pneumoniae	Flight 1	2	9.40294	9.25064	9.40294	0	1	0	0	-1	0	-1	Amensalism
Klebsiella oxytoca	Klebsiella quasipneumoniae strain IF2SW-B3	Flight 1	2	9.40294	9.25065	9.40294	-6.3724e-13	1	0	0	-1	0	-1	Amensalism
Klebsiella oxytoca	Klebsiella quasipneumoniae strain IF2SW-P1	Flight 1	2	9.40294	9.25065	9.40294	0	1	0	0	-1	0	-1	Amensalism
Klebsiella oxytoca	Pantoea ananatis	Flight 1	2	9.40294	7.84015	9.10749	10.1502	0.472928	0.527072	-0.031	0.295	0	0.295	Commensals
Klebsiella oxytoca	Penicillium rubens	Flight 1	2	9.40294	0.0490197	9.40294	0	1	0	0	-1	0	-1	Amensalism
Klebsiella oxytoca	Rhodotorula sp. strain JG-1b	Flight 1	2	9.40294	0.152857	9.39295	0.170562	0.982169	0.0178347	-0.001	0.116	0	0.116	Commensals
Klebsiella oxytoca	Salmonella enterica	Flight 1	2	9.40294	8.47808	0.174659	9.23127	0.0185689	0.981425	-0.981	0.089	-0.981	0	Amensalism
Klebsiella oxytoca	Shigella sonnei	Flight 1	2	9.40294	8.33125	0.41774	8.98813	0.044413	0.955593	-0.956	0.079	-0.956	0	Amensalism
Klebsiella pneumoniae	Klebsiella quasipneumoniae strain IF1SW-B2	Flight 1	1	9.63352	9.63357	0	9.63357	0	1	-1	0	-1	0	Amensalism
Klebsiella pneumoniae	Klebsiella quasipneumoniae strain IF1SW-P3	Flight 1	1	9.63352	9.63357	0	9.63357	0	1	-1	0	-1	0	Amensalism
Klebsiella pneumoniae	Klebsiella quasipneumoniae strain IF1SW-P4	Flight 1	1	9.63352	9.63357	0	9.63357	0	1	-1	0	-1	0	Amensalism
Klebsiella pneumoniae	Klebsiella quasipneumoniae strain IF2SW-B3	Flight 1	2	9.25064	9.25065	0.0222186	9.22843	0.00240184	0.997598	-0.998	-0.002	-0.998	0	Amensalism
Klebsiella pneumoniae	Klebsiella quasipneumoniae strain IF2SW-P1	Flight 1	2	9.25064	9.25065	0.0302085	9.22044	0.00326556	0.996734	-0.997	-0.003	-0.997	0	Amensalism
Klebsiella pneumoniae	Klebsiella quasipneumoniae strain IIIF3SW-P1	Flight 3	3	7.66191	7.66191	0.0460565	7.61586	0.00601109	0.993989	-0.994	-0.006	-0.994	0	Amensalism
Klebsiella pneumoniae	Klebsiella sp. strain MS 92-3	Flight 3	3	7.66191	7.75614	7.76876	0.0784727	0.989996	0.01	0.014	-0.99	0	-0.99	Amensalism
Klebsiella pneumoniae	Klebsiella variicola	Flight 3	3	7.66191	7.66785	0.707931	6.95992	0.0923246	0.907675	-0.908	-0.092	-0.908	0	Amensalism
Klebsiella pneumoniae	Paenibacillus polymyxa strain IIF5SW-B3	Flight 2	5	6.98146	0.765162	6.76472	1.85209	0.785061	0.214939	-0.031	1.421	0	1.421	Commensals
Klebsiella pneumoniae	Paenibacillus polymyxa strain IIF5SW-B4	Flight 2	5	6.98146	0.765162	6.76472	1.85209	0.785061	0.214939	-0.031	1.421	0	1.421	Commensals
Klebsiella pneumoniae	Pantoea agglomerans	Flight 1	5	9.25064	5.23286	8.41746	2.01862	0.806576	0.193427	-0.09	-0.614	0	-0.614	Amensalism
Klebsiella pneumoniae	Pantoea agglomerans	Flight 2	5	6.98146	3.31044	6.63689	1.16462	0.85072	0.149281	-0.049	-0.648	0	-0.648	Amensalism
Klebsiella pneumoniae	Pantoea agglomerans	Flight 3	1	9.05114	4.6397	7.91629	1.9332	0.803728	0.196275	-0.125	-0.583	-0.125	-0.583	Competitive
Klebsiella pneumoniae	Pantoea agglomerans	Flight 3	5	6.62292	2.77721	6.33293	1.10932	0.850944	0.149057	-0.044	-0.601	0	-0.601	Amensalism
Klebsiella pneumoniae	Pantoea agglomerans	Flight 3	7	6.62292	2.77721	6.33293	1.10932	0.850944	0.149057	-0.044	-0.601	0	-0.601	Amensalism
Klebsiella pneumoniae	Pantoea agglomerans	Flight 3	8	6.62292	2.77721	6.33293	1.10932	0.850944	0.149057	-0.044	-0.601	0	-0.601	Amensalism
Klebsiella pneumoniae	Pantoea ananatis	Flight 1	2	9.25064	7.84015	9.1075	10.1501	0.472931	0.527069	-0.015	0.295	0	0.295	Commensals
Klebsiella pneumoniae	Pantoea ananatis	Flight 1	5	9.25064	7.84015	9.1075	10.1501	0.472931	0.527069	-0.015	0.295	0	0.295	Commensals
Klebsiella pneumoniae	Pantoea ananatis	Flight 2	5	6.98146	6.25399	7.61383	8.55195	0.47098	0.529011	0.091	0.367	0	0.367	Commensals
Klebsiella pneumoniae	Pantoea ananatis	Flight 3	1	9.05114	7.62243	8.99219	10.023	0.472894	0.527106	-0.007	0.315	0	0.315	Commensals
Klebsiella pneumoniae	Pantoea ananatis	Flight 3	4	6.62292	5.53438	6.93321	7.79021	0.470898	0.529105	0.047	0.408	0	0.408	Commensals
Klebsiella pneumoniae	Pantoea ananatis	Flight 3	5	6.62292	5.53438	6.93321	7.79021	0.470898	0.529105	0.047	0.408	0	0.408	Commensals
Klebsiella pneumoniae	Pantoea ananatis	Flight 3	7	6.62292	5.53438	6.93321	7.79021	0.470898	0.529105	0.047	0.408	0	0.408	Commensals
Klebsiella pneumoniae	Pantoea ananatis	Flight 3	8	6.62292	5.53438	6.93321	7.79021	0.470898	0.529105	0.047	0.408	0	0.408	Commensals
Klebsiella pneumoniae	Pantoea conspicua	Flight 1	5	9.25064	4.63226	8.41602	2.02003	0.80644	0.193563	-0.09	-0.564	0	-0.564	Amensalism
Klebsiella pneumoniae	Pantoea conspicua	Flight 2	5	6.98146	3.26676	6.63689	1.16462	0.85072	0.149281	-0.049	-0.643	0	-0.643	Amensalism
Klebsiella pneumoniae	Pantoea conspicua	Flight 3	1	9.05114	4.40775	7.91528	1.93414	0.803632	0.196372	-0.125	-0.561	-0.125	-0.561	Competitive
Klebsiella pneumoniae	Pantoea conspicua	Flight 3	5	6.62292	2.76778	6.33294	1.10932	0.850944	0.149057	-0.044	-0.599	0	-0.599	Amensalism
Klebsiella pneumoniae	Pantoea conspicua	Flight 3	7	6.62292	2.76778	6.33294	1.10932	0.850944	0.149057	-0.044	-0.599	0	-0.599	Amensalism
Klebsiella pneumoniae	Pantoea conspicua	Flight 3	8	6.62292	2.76778	6.33294	1.10932	0.850944	0.149057	-0.044	-0.599	0	-0.599	Amensalism
Klebsiella pneumoniae	Pantoea dispersa	Flight 3	4	6.62292	1.8688	5.88713	1.05955	0.847474	0.152527	-0.111	-0.433	-0.111	-0.433	Competitive
Klebsiella pneumoniae	Pantoea sp. strain 3.5.1	Flight 1	5	9.25064	5.23281	8.41745	2.01861	0.806576	0.193427	-0.09	-0.614	0	-0.614	Amensalism
Klebsiella pneumoniae	Pantoea sp. strain 3.5.1	Flight 2	5	6.98146	3.31041	6.63688	1.16462	0.85072	0.149281	-0.049	-0.648	0	-0.648	Amensalism
Klebsiella pneumoniae	Pantoea sp. strain A4	Flight 3	1	9.05114	4.25565	7.81931	1.96604	0.799086	0.200917	-0.136	-0.538	-0.136	-0.538	Competitive
Klebsiella pneumoniae	Pantoea sp. strain A4	Flight 3	5	6.62292	2.59263	6.25842	1.01741	0.860167	0.139834	-0.055	-0.608	0	-0.608	Amensalism
Klebsiella pneumoniae	Pantoea sp. strain A4	Flight 3	7	6.62292	2.59263	6.25842	1.01741	0.860167	0.139834	-0.055	-0.608	0	-0.608	Amensalism
Klebsiella pneumoniae	Pantoea sp. strain A4	Flight 3	8	6.62292	2.59263	6.25842	1.01741	0.860167	0.139834	-0.055	-0.608	0	-0.608	Amensalism
Klebsiella pneumoniae	Pantoea sp. strain At-9b	Flight 3	1	9.05114	3.80404	9.29475	0.188209	0.980153	0.019847	0.027	-0.951	0	-0.951	Amensalism
Klebsiella pneumoniae	Pantoea sp. strain At-9b	Flight 3	5	6.62292	2.17292	7.128	0.172394	0.976386	0.0236143	0.076	-0.921	0	-0.921	Amensalism
Klebsiella pneumoniae	Pantoea sp. strain At-9b	Flight 3	8	6.62292	2.17292	7.128	0.172394	0.976386	0.0236143	0.076	-0.921	0	-0.921	Amensalism
Klebsiella pneumoniae	Pantoea sp. strain FF5	Flight 3	1	9.05114	4.63951	7.9163	1.93316	0.803732	0.196271	-0.125	-0.583	-0.125	-0.583	Competitive
Klebsiella pneumoniae	Pantoea sp. strain FF5	Flight 3	5	6.62292	2.77716	6.33291	1.10931	0.850944	0.149057	-0.044	-0.601	0	-0.601	Amensalism
Klebsiella pneumoniae	Pantoea sp. strain FF5	Flight 3	7	6.62292	2.77716	6.33291	1.10931	0.850944	0.149057	-0.044	-0.601	0	-0.601	Amensalism
Klebsiella pneumoniae	Pantoea sp. strain FF5	Flight 3	8	6.62292	2.77716	6.33291	1.10931	0.850944	0.149057	-0.044	-0.601	0	-0.601	Amensalism
Klebsiella pneumoniae	Pantoea sp. strain IMH	Flight 3	1	9.05114	4.40947	7.65932	1.93895	0.797991	0.202011	-0.154	-0.56	-0.154	-0.56	Competitive
Klebsiella pneumoniae	Pantoea sp. strain IMH	Flight 3	5	6.62292	2.63445	5.88658	1.05936	0.847486	0.152515	-0.111	-0.598	-0.111	-0.598	Competitive
Klebsiella pneumoniae	Pantoea sp. strain IMH	Flight 3	7	6.62292	2.63445	5.88658	1.05936	0.847486	0.152515	-0.111	-0.598	-0.111	-0.598	Competitive
Klebsiella pneumoniae	Pantoea sp. strain IMH	Flight 3	8	6.62292	2.63445	5.88658	1.05936	0.847486	0.152515	-0.111	-0.598	-0.111	-0.598	Competitive
Klebsiella pneumoniae	Pantoea sp. strain NGS-ED-1003	Flight 3	1	9.05114	4.63952	7.9163	1.93316	0.803732	0.196271	-0.125	-0.583	-0.125	-0.583	Competitive
Klebsiella pneumoniae	Pantoea sp. strain NGS-ED-1003	Flight 3	5	6.62292	2.77716	6.33291	1.10931	0.850944	0.149057	-0.044	-0.601	0	-0.601	Amensalism
Klebsiella pneumoniae	Pantoea sp. strain NGS-ED-1003	Flight 3	7	6.62292	2.77716	6.33291	1.10931	0.850944	0.149057	-0.044	-0.601	0	-0.601	Amensalism
Klebsiella pneumoniae	Pantoea sp. strain NGS-ED-1003	Flight 3	8	6.62292	2.77716	6.33291	1.10931	0.850944	0.149057	-0.044	-0.601	0	-0.601	Amensalism
Klebsiella pneumoniae	Pantoea sp. strain OXWO6B1	Flight 3	1	9.05114	4.64216	7.9171	1.93338	0.80373	0.196273	-0.125	-0.584	-0.125	-0.584	Competitive
Klebsiella pneumoniae	Pantoea sp. strain OXWO6B1	Flight 3	5	6.62292	2.77852	6.33337	1.10937	0.850947	0.149054	-0.044	-0.601	0	-0.601	Amensalism
Klebsiella pneumoniae	Pantoea sp. strain OXWO6B1	Flight 3	7	6.62292	2.77852	6.33337	1.10937	0.850947	0.149054	-0.044	-0.601	0	-0.601	Amensalism
Klebsiella pneumoniae	Pantoea sp. strain OXWO6B1	Flight 3	8	6.62292	2.77852	6.33337	1.10937	0.850947	0.149054	-0.044	-0.601	0	-0.601	Amensalism
Klebsiella pneumoniae	Pantoea vagans	Flight 2	5	6.98146	3.31197	6.63733	1.16466	0.850723	0.149278	-0.049	-0.648	0	-0.648	Amensalism
Klebsiella pneumoniae	Pantoea vagans	Flight 3	1	9.05114	4.64204	7.91711	1.93335	0.803732	0.196271	-0.125	-0.584	-0.125	-0.584	Competitive
Klebsiella pneumoniae	Pantoea vagans	Flight 3	5	6.62292	2.77849	6.33335	1.10936	0.850947	0.149054	-0.044	-0.601	0	-0.601	Amensalism
Klebsiella pneumoniae	Pantoea vagans	Flight 3	7	6.62292	2.77849	6.33335	1.10936	0.850947	0.149054	-0.044	-0.601	0	-0.601	Amensalism
Klebsiella pneumoniae	Pantoea vagans	Flight 3	8	6.62292	2.77849	6.33335	1.10936	0.850947	0.149054	-0.044	-0.601	0	-0.601	Amensalism
Klebsiella pneumoniae	Penicillium chrysogenum	Flight 1	1	9.63352	0.0708485	9.63352	0	1	0	0	-1	0	-1	Amensalism
Klebsiella pneumoniae	Penicillium rubens	Flight 1	1	9.63352	0.0708486	9.63352	0	1	0	0	-1	0	-1	Amensalism
Klebsiella pneumoniae	Penicillium rubens	Flight 1	2	9.25064	0.0490197	9.25064	0	1	0	0	-1	0	-1	Amensalism
Klebsiella pneumoniae	Penicillium rubens	Flight 1	5	9.25064	0.0490197	9.25064	0	1	0	0	-1	0	-1	Amensalism
Klebsiella pneumoniae	Penicillium rubens	Flight 3	3	7.66191	0.0227979	7.66191	0	1	0	0	-1	0	-1	Amensalism
Klebsiella pneumoniae	Rahnella aquatilis	Flight 3	4	6.62292	2.62422	5.80877	1.05026	0.846879	0.153121	-0.123	-0.6	-0.123	-0.6	Competitive
Klebsiella pneumoniae	Rhodotorula sp. strain JG-1b	Flight 1	1	9.63352	0.154495	9.89726	0.251427	0.975224	0.0247743	0.027	0.627	0	0.627	Commensals
Klebsiella pneumoniae	Rhodotorula sp. strain JG-1b	Flight 1	2	9.25064	0.152857	9.24411	0.167999	0.982154	0.0178493	-0.001	0.099	0	0	Neutral
Klebsiella pneumoniae	Rhodotorula sp. strain JG-1b	Flight 1	5	9.25064	0.152857	9.24411	0.167999	0.982154	0.0178493	-0.001	0.099	0	0	Neutral
Klebsiella pneumoniae	Rhodotorula sp. strain JG-1b	Flight 3	1	9.05114	0.154495	9.05114	0	1	0	0	-1	0	-1	Amensalism
Klebsiella pneumoniae	Rhodotorula toruloides	Flight 1	1	9.63352	2.34596	9.26209	4.16002	0.690062	0.309938	-0.039	0.773	0	0.773	Commensals
Klebsiella pneumoniae	Salmonella enterica	Flight 1	2	9.25064	8.47808	0.172042	9.08145	0.018592	0.981402	-0.981	0.071	-0.981	0	Amensalism
Klebsiella pneumoniae	Salmonella enterica	Flight 3	1	9.05114	8.3717	0.0905459	8.96401	0.01	0.989996	-0.99	0.071	-0.99	0	Amensalism
Klebsiella pneumoniae	Salmonella enterica	Flight 3	3	7.66191	6.81914	0.144346	7.51981	0.0188338	0.981161	-0.981	0.103	-0.981	0.103	Parasitism
Klebsiella pneumoniae	Salmonella enterica	Flight 3	5	6.62292	5.9073	0.126335	6.52715	0.0189876	0.981005	-0.981	0.105	-0.981	0.105	Parasitism
Klebsiella pneumoniae	Salmonella enterica	Flight 3	7	6.62292	5.9073	0.126335	6.52715	0.0189876	0.981005	-0.981	0.105	-0.981	0.105	Parasitism
Klebsiella pneumoniae	Salmonella enterica	Flight 3	8	6.62292	5.9073	0.126335	6.52715	0.0189876	0.981005	-0.981	0.105	-0.981	0.105	Parasitism
Klebsiella pneumoniae	Shigella sonnei	Flight 1	2	9.25064	8.33125	0.417741	8.98813	0.0444131	0.955593	-0.955	0.079	-0.955	0	Amensalism
Klebsiella pneumoniae	Staphylococcus saprophyticus	Flight 3	3	7.66191	1.48146	9.22803	2.94207	0.758254	0.241746	0.204	0.986	0.204	0.986	Mutualism
Klebsiella pneumoniae strain F3-2P(2*)	Paenibacillus polymyxa	Flight 3	2	12.1512	1.78071	10.1472	3.52777	0.742028	0.257972	-0.165	0.981	-0.165	0.981	Parasitism
Klebsiella pneumoniae strain F3-2P(2*)	Penicillium chrysogenum	Flight 3	2	12.1512	0.0491564	12.1512	0	1	0	0	-1	0	-1	Amensalism
Klebsiella pneumoniae strain F3-2P(2*)	Penicillium flavigenum	Flight 3	2	12.1512	0.0968047	12.1512	0	1	0	0	-1	0	-1	Amensalism
Klebsiella pneumoniae strain F3-2P(2*)	Penicillium nalgiovense	Flight 3	2	12.1512	0.0671227	12.1512	0	1	0	0	-1	0	-1	Amensalism
Klebsiella pneumoniae strain F3-2P(2*)	Penicillium rubens	Flight 3	2	12.1512	0.0491564	12.1512	0	1	0	0	-1	0	-1	Amensalism
Klebsiella pneumoniae strain F3-2P(2*)	Rhodotorula sp. strain JG-1b	Flight 3	2	12.1512	0.156222	11.9218	0.300798	0.97539	0.02461	-0.019	0.925	0	0.925	Commensals
Klebsiella pneumoniae strain F3-2P(2*)	Staphylococcus aureus	Flight 3	2	12.1512	2.73949	13.5494	4.78875	0.738863	0.261135	0.115	0.748	0.115	0.748	Mutualism
Klebsiella pneumoniae strain F3-2P(2*)	Staphylococcus epidermidis	Flight 3	2	12.1512	2.31312	13.4741	4.69967	0.741402	0.258595	0.109	1.032	0.109	1.032	Mutualism
Klebsiella pneumoniae strain F3-2P(2*)	Staphylococcus haemolyticus	Flight 3	2	12.1512	2.51873	13.6786	4.78016	0.741034	0.258964	0.126	0.898	0.126	0.898	Mutualism
Klebsiella pneumoniae strain F3-2P(2*)	Staphylococcus saprophyticus	Flight 3	2	12.1512	2.36268	13.2485	4.71473	0.737531	0.262465	0.09	0.995	0	0.995	Commensals
Klebsiella pneumoniae strain F3-2P(2*)	Staphylococcus sp. strain LCT-H4	Flight 3	2	12.1512	2.38797	13.4593	4.56192	0.746856	0.253141	0.108	0.91	0.108	0.91	Mutualism
Klebsiella pneumoniae strain F3-2P(2*)	Staphylococcus warneri	Flight 3	2	12.1512	2.54276	16.4387	4.81998	0.773274	0.226732	0.353	0.896	0.353	0.896	Mutualism
Klebsiella quasipneumoniae strain IF1SW-B2	Klebsiella quasipneumoniae strain IF1SW-P3	Flight 1	1	9.63357	9.63357	4.81678	4.81678	0.5	0.5	-0.5	-0.5	-0.5	-0.5	Competitive
Klebsiella quasipneumoniae strain IF1SW-B2	Klebsiella quasipneumoniae strain IF1SW-P4	Flight 1	1	9.63357	9.63357	4.81678	4.81678	0.5	0.5	-0.5	-0.5	-0.5	-0.5	Competitive
Klebsiella quasipneumoniae strain IF1SW-B2	Penicillium chrysogenum	Flight 1	1	9.63357	0.0708485	9.63357	0	1	0	0	-1	0	-1	Amensalism
Klebsiella quasipneumoniae strain IF1SW-B2	Penicillium rubens	Flight 1	1	9.63357	0.0708486	9.63357	0	1	0	0	-1	0	-1	Amensalism
Klebsiella quasipneumoniae strain IF1SW-B2	Rhodotorula sp. strain JG-1b	Flight 1	1	9.63357	0.154495	9.89731	0.251429	0.975224	0.0247744	0.027	0.627	0	0.627	Commensals
Klebsiella quasipneumoniae strain IF1SW-B2	Rhodotorula toruloides	Flight 1	1	9.63357	2.34596	9.2621	4.16002	0.690063	0.309937	-0.039	0.773	0	0.773	Commensals
Klebsiella quasipneumoniae strain IF1SW-P3	Klebsiella quasipneumoniae strain IF1SW-P4	Flight 1	1	9.63357	9.63357	4.81678	4.81678	0.5	0.5	-0.5	-0.5	-0.5	-0.5	Competitive
Klebsiella quasipneumoniae strain IF1SW-P3	Penicillium chrysogenum	Flight 1	1	9.63357	0.0708485	9.63357	0	1	0	0	-1	0	-1	Amensalism
Klebsiella quasipneumoniae strain IF1SW-P3	Penicillium rubens	Flight 1	1	9.63357	0.0708486	9.63357	0	1	0	0	-1	0	-1	Amensalism
Klebsiella quasipneumoniae strain IF1SW-P3	Rhodotorula sp. strain JG-1b	Flight 1	1	9.63357	0.154495	9.89731	0.251429	0.975224	0.0247744	0.027	0.627	0	0.627	Commensals
Klebsiella quasipneumoniae strain IF1SW-P3	Rhodotorula toruloides	Flight 1	1	9.63357	2.34596	9.2621	4.16002	0.690063	0.309937	-0.039	0.773	0	0.773	Commensals
Klebsiella quasipneumoniae strain IF1SW-P4	Penicillium chrysogenum	Flight 1	1	9.63357	0.0708485	9.63357	0	1	0	0	-1	0	-1	Amensalism
Klebsiella quasipneumoniae strain IF1SW-P4	Penicillium rubens	Flight 1	1	9.63357	0.0708486	9.63357	0	1	0	0	-1	0	-1	Amensalism
Klebsiella quasipneumoniae strain IF1SW-P4	Rhodotorula sp. strain JG-1b	Flight 1	1	9.63357	0.154495	9.89731	0.251429	0.975224	0.0247744	0.027	0.627	0	0.627	Commensals
Klebsiella quasipneumoniae strain IF1SW-P4	Rhodotorula toruloides	Flight 1	1	9.63357	2.34596	9.2621	4.16002	0.690063	0.309937	-0.039	0.773	0	0.773	Commensals
Klebsiella quasipneumoniae strain IF2SW-B3	Klebsiella quasipneumoniae strain IF2SW-P1	Flight 1	2	9.25065	9.25065	4.67158	4.57907	0.505	0.495	-0.495	-0.505	-0.495	-0.505	Competitive
Klebsiella quasipneumoniae strain IF2SW-B3	Pantoea ananatis	Flight 1	2	9.25065	7.84015	9.1075	10.15	0.472933	0.527067	-0.015	0.295	0	0.295	Commensals
Klebsiella quasipneumoniae strain IF2SW-B3	Penicillium rubens	Flight 1	2	9.25065	0.0490197	9.25065	0	1	0	0	-1	0	-1	Amensalism
Klebsiella quasipneumoniae strain IF2SW-B3	Rhodotorula sp. strain JG-1b	Flight 1	2	9.25065	0.152857	9.24412	0.167999	0.982154	0.0178493	-0.001	0.099	0	0	Neutral
Klebsiella quasipneumoniae strain IF2SW-B3	Salmonella enterica	Flight 1	2	9.25065	8.47808	0.172041	9.08145	0.0185919	0.981402	-0.981	0.071	-0.981	0	Amensalism
Klebsiella quasipneumoniae strain IF2SW-B3	Shigella sonnei	Flight 1	2	9.25065	8.33125	0.417742	8.98812	0.0444132	0.955592	-0.955	0.079	-0.955	0	Amensalism
Klebsiella quasipneumoniae strain IF2SW-P1	Pantoea ananatis	Flight 1	2	9.25065	7.84015	9.1075	10.15	0.472933	0.527067	-0.015	0.295	0	0.295	Commensals
Klebsiella quasipneumoniae strain IF2SW-P1	Penicillium rubens	Flight 1	2	9.25065	0.0490197	9.25065	0	1	0	0	-1	0	-1	Amensalism
Klebsiella quasipneumoniae strain IF2SW-P1	Rhodotorula sp. strain JG-1b	Flight 1	2	9.25065	0.152857	9.24412	0.167999	0.982154	0.0178493	-0.001	0.099	0	0	Neutral
Klebsiella quasipneumoniae strain IF2SW-P1	Salmonella enterica	Flight 1	2	9.25065	8.47808	0.172041	9.08145	0.0185919	0.981402	-0.981	0.071	-0.981	0	Amensalism
Klebsiella quasipneumoniae strain IF2SW-P1	Shigella sonnei	Flight 1	2	9.25065	8.33125	0.417742	8.98812	0.0444132	0.955592	-0.955	0.079	-0.955	0	Amensalism
Klebsiella quasipneumoniae strain IIIF3SW-P1	Klebsiella sp. strain MS 92-3	Flight 3	3	7.66191	7.75614	7.76877	0.0784728	0.989996	0.01	0.014	-0.99	0	-0.99	Amensalism
Klebsiella quasipneumoniae strain IIIF3SW-P1	Klebsiella variicola	Flight 3	3	7.66191	7.66785	7.64095	0.0269075	0.996491	0.00350913	-0.003	-0.996	0	-0.996	Amensalism
Klebsiella quasipneumoniae strain IIIF3SW-P1	Penicillium rubens	Flight 3	3	7.66191	0.0227979	7.66191	0	1	0	0	-1	0	-1	Amensalism
Klebsiella quasipneumoniae strain IIIF3SW-P1	Salmonella enterica	Flight 3	3	7.66191	6.81914	0.144346	7.51981	0.0188338	0.981161	-0.981	0.103	-0.981	0.103	Parasitism
Klebsiella quasipneumoniae strain IIIF3SW-P1	Staphylococcus saprophyticus	Flight 3	3	7.66191	1.48146	9.22807	2.94206	0.758255	0.241745	0.204	0.986	0.204	0.986	Mutualism
Klebsiella sp. strain MS 92-3	Klebsiella variicola	Flight 3	3	7.75614	7.66785	0.0784727	7.76876	0.01	0.989996	-0.99	0.013	-0.99	0	Amensalism
Klebsiella sp. strain MS 92-3	Penicillium rubens	Flight 3	3	7.75614	0.0227979	7.75614	0	1	0	0	-1	0	-1	Amensalism
Klebsiella sp. strain MS 92-3	Salmonella enterica	Flight 3	3	7.75614	6.81914	0.147864	7.71586	0.0188034	0.981201	-0.981	0.131	-0.981	0.131	Parasitism
Klebsiella sp. strain MS 92-3	Staphylococcus saprophyticus	Flight 3	3	7.75614	1.48146	9.35299	2.92756	0.76161	0.23839	0.206	0.976	0.206	0.976	Mutualism
Klebsiella variicola	Penicillium rubens	Flight 3	3	7.66785	0.0227979	7.66785	0	1	0	0	-1	0	-1	Amensalism
Klebsiella variicola	Salmonella enterica	Flight 3	3	7.66785	6.81914	0.144712	7.54015	0.0188307	0.981162	-0.981	0.106	-0.981	0.106	Parasitism
Klebsiella variicola	Staphylococcus saprophyticus	Flight 3	3	7.66785	1.48146	9.22804	2.94207	0.758254	0.241745	0.203	0.986	0.203	0.986	Mutualism
Paenibacillus polymyxa	Penicillium chrysogenum	Flight 3	2	1.78071	0.0491564	2.05273	0.0338255	0.983786	0.0162111	0.153	-0.312	0.153	-0.312	Parasitism
Paenibacillus polymyxa	Penicillium flavigenum	Flight 3	2	1.78071	0.0968047	2.02107	0.0204149	0.989997	0.01	0.135	-0.789	0.135	-0.789	Parasitism
Paenibacillus polymyxa	Penicillium nalgiovense	Flight 3	2	1.78071	0.0671227	1.96483	0.0198468	0.99	0.01	0.103	-0.704	0.103	-0.704	Parasitism
Paenibacillus polymyxa	Penicillium rubens	Flight 3	2	1.78071	0.0491564	2.05274	0.0338254	0.983786	0.0162111	0.153	-0.312	0.153	-0.312	Parasitism
Paenibacillus polymyxa	Rhodotorula sp. strain JG-1b	Flight 3	2	1.78071	0.156222	1.25989	1.39171	0.475142	0.524858	-0.292	7.909	-0.292	7.909	Parasitism
Paenibacillus polymyxa	Staphylococcus aureus	Flight 3	2	1.78071	2.73949	0.0388631	3.09379	0.0124057	0.987587	-0.978	0.129	-0.978	0.129	Parasitism
Paenibacillus polymyxa	Staphylococcus epidermidis	Flight 3	2	1.78071	2.31312	0.090275	2.94748	0.0297177	0.970282	-0.949	0.274	-0.949	0.274	Parasitism
Paenibacillus polymyxa	Staphylococcus haemolyticus	Flight 3	2	1.78071	2.51873	0.257904	2.89401	0.0818245	0.918176	-0.855	0.149	-0.855	0.149	Parasitism
Paenibacillus polymyxa	Staphylococcus saprophyticus	Flight 3	2	1.78071	2.36268	0.035964	2.78835	0.0127337	0.987266	-0.98	0.18	-0.98	0.18	Parasitism
Paenibacillus polymyxa	Staphylococcus sp. strain LCT-H4	Flight 3	2	1.78071	2.38797	0.0282436	2.79611	0.01	0.99	-0.984	0.171	-0.984	0.171	Parasitism
Paenibacillus polymyxa	Staphylococcus warneri	Flight 3	2	1.78071	2.54276	0.0936385	3.05837	0.0297075	0.970292	-0.947	0.203	-0.947	0.203	Parasitism
Paenibacillus polymyxa strain IIF5SW-B3	Paenibacillus polymyxa strain IIF5SW-B4	Flight 2	5	0.765162	0.765162	0.371307	0.393855	0.485265	0.514735	-0.515	-0.485	-0.515	-0.485	Competitive
Paenibacillus polymyxa strain IIF5SW-B3	Pantoea agglomerans	Flight 2	5	0.765162	3.31044	0.958977	3.18718	0.231293	0.768707	0.253	-0.037	0.253	0	Commensals
Paenibacillus polymyxa strain IIF5SW-B3	Pantoea ananatis	Flight 2	5	0.765162	6.25399	1.66396	6.84603	0.19553	0.80447	1.175	0.095	1.175	0	Commensals
Paenibacillus polymyxa strain IIF5SW-B3	Pantoea conspicua	Flight 2	5	0.765162	3.26676	0.79706	3.27988	0.195504	0.804496	0.042	0.004	0	0	Neutral
Paenibacillus polymyxa strain IIF5SW-B3	Pantoea sp. strain 3.5.1	Flight 2	5	0.765162	3.31041	0.958979	3.18716	0.231295	0.768705	0.253	-0.037	0.253	0	Commensals
Paenibacillus polymyxa strain IIF5SW-B3	Pantoea vagans	Flight 2	5	0.765162	3.31197	0.958692	3.18866	0.231157	0.768843	0.253	-0.037	0.253	0	Commensals
Paenibacillus polymyxa strain IIF5SW-B4	Pantoea agglomerans	Flight 2	5	0.765162	3.31044	0.958977	3.18718	0.231293	0.768707	0.253	-0.037	0.253	0	Commensals
Paenibacillus polymyxa strain IIF5SW-B4	Pantoea ananatis	Flight 2	5	0.765162	6.25399	1.66396	6.84603	0.19553	0.80447	1.175	0.095	1.175	0	Commensals
Paenibacillus polymyxa strain IIF5SW-B4	Pantoea conspicua	Flight 2	5	0.765162	3.26676	0.79706	3.27988	0.195504	0.804496	0.042	0.004	0	0	Neutral
Paenibacillus polymyxa strain IIF5SW-B4	Pantoea sp. strain 3.5.1	Flight 2	5	0.765162	3.31041	0.958979	3.18716	0.231295	0.768705	0.253	-0.037	0.253	0	Commensals
Paenibacillus polymyxa strain IIF5SW-B4	Pantoea vagans	Flight 2	5	0.765162	3.31197	0.958692	3.18866	0.231157	0.768843	0.253	-0.037	0.253	0	Commensals
Pantoea agglomerans	Pantoea ananatis	Flight 1	5	5.23286	7.84015	0.65686	8.71177	0.0701127	0.929887	-0.874	0.111	-0.874	0.111	Parasitism
Pantoea agglomerans	Pantoea ananatis	Flight 2	5	3.31044	6.25399	0.187261	7.23373	0.025234	0.974766	-0.943	0.157	-0.943	0.157	Parasitism
Pantoea agglomerans	Pantoea ananatis	Flight 3	1	4.6397	7.62243	0.485347	8.47697	0.0541541	0.945846	-0.895	0.112	-0.895	0.112	Parasitism
Pantoea agglomerans	Pantoea ananatis	Flight 3	5	2.77721	5.53438	0.298849	6.56847	0.0435175	0.956482	-0.892	0.187	-0.892	0.187	Parasitism
Pantoea agglomerans	Pantoea ananatis	Flight 3	7	2.77721	5.53438	0.298849	6.56847	0.0435175	0.956482	-0.892	0.187	-0.892	0.187	Parasitism
Pantoea agglomerans	Pantoea ananatis	Flight 3	8	2.77721	5.53438	0.298849	6.56847	0.0435175	0.956482	-0.892	0.187	-0.892	0.187	Parasitism
Pantoea agglomerans	Pantoea conspicua	Flight 1	5	5.23286	4.63226	5.13104	0.101821	0.980542	0.019458	-0.019	-0.978	0	-0.978	Amensalism
Pantoea agglomerans	Pantoea conspicua	Flight 2	5	3.31044	3.26676	0.024925	3.28552	0.00752921	0.992471	-0.992	0.006	-0.992	0	Amensalism
Pantoea agglomerans	Pantoea conspicua	Flight 3	1	4.6397	4.40775	4.6397	0	1	0	0	-1	0	-1	Amensalism
Pantoea agglomerans	Pantoea conspicua	Flight 3	5	2.77721	2.76778	0.00142192	2.7758	0.000511993	0.999488	-0.999	0.003	-0.999	0	Amensalism
Pantoea agglomerans	Pantoea conspicua	Flight 3	7	2.77721	2.76778	0.00142192	2.7758	0.000511993	0.999488	-0.999	0.003	-0.999	0	Amensalism
Pantoea agglomerans	Pantoea conspicua	Flight 3	8	2.77721	2.76778	0.00142192	2.7758	0.000511993	0.999488	-0.999	0.003	-0.999	0	Amensalism
Pantoea agglomerans	Pantoea sp. strain 3.5.1	Flight 1	5	5.23286	5.23281	5.23286	0	1	0	0	-1	0	-1	Amensalism
Pantoea agglomerans	Pantoea sp. strain 3.5.1	Flight 2	5	3.31044	3.31041	3.31044	0	1	0	0	-1	0	-1	Amensalism
Pantoea agglomerans	Pantoea sp. strain A4	Flight 3	1	4.6397	4.25565	0.0534073	4.59578	0.0114874	0.988512	-0.988	0.08	-0.988	0	Amensalism
Pantoea agglomerans	Pantoea sp. strain A4	Flight 3	5	2.77721	2.59263	0.0333091	2.74907	0.0119714	0.988028	-0.988	0.06	-0.988	0	Amensalism
Pantoea agglomerans	Pantoea sp. strain A4	Flight 3	7	2.77721	2.59263	0.0333091	2.74907	0.0119714	0.988028	-0.988	0.06	-0.988	0	Amensalism
Pantoea agglomerans	Pantoea sp. strain A4	Flight 3	8	2.77721	2.59263	0.0333091	2.74907	0.0119714	0.988028	-0.988	0.06	-0.988	0	Amensalism
Pantoea agglomerans	Pantoea sp. strain At-9b	Flight 3	1	4.6397	3.80404	0.443229	4.19863	0.0954852	0.904515	-0.904	0.104	-0.904	0.104	Parasitism
Pantoea agglomerans	Pantoea sp. strain At-9b	Flight 3	5	2.77721	2.17292	0.156421	2.62201	0.0562982	0.943697	-0.944	0.207	-0.944	0.207	Parasitism
Pantoea agglomerans	Pantoea sp. strain At-9b	Flight 3	8	2.77721	2.17292	0.156421	2.62201	0.0562982	0.943697	-0.944	0.207	-0.944	0.207	Parasitism
Pantoea agglomerans	Pantoea sp. strain FF5	Flight 3	1	4.6397	4.63951	4.6397	0	1	0	0	-1	0	-1	Amensalism
Pantoea agglomerans	Pantoea sp. strain FF5	Flight 3	5	2.77721	2.77716	2.77721	0	1	0	0	-1	0	-1	Amensalism
Pantoea agglomerans	Pantoea sp. strain FF5	Flight 3	7	2.77721	2.77716	2.77721	0	1	0	0	-1	0	-1	Amensalism
Pantoea agglomerans	Pantoea sp. strain FF5	Flight 3	8	2.77721	2.77716	2.77721	0	1	0	0	-1	0	-1	Amensalism
Pantoea agglomerans	Pantoea sp. strain IMH	Flight 3	1	4.6397	4.40947	0.0813808	4.58442	0.017442	0.982558	-0.982	0.04	-0.982	0	Amensalism
Pantoea agglomerans	Pantoea sp. strain IMH	Flight 3	5	2.77721	2.63445	0.028686	2.79074	0.0101744	0.989821	-0.99	0.059	-0.99	0	Amensalism
Pantoea agglomerans	Pantoea sp. strain IMH	Flight 3	7	2.77721	2.63445	0.028686	2.79074	0.0101744	0.989821	-0.99	0.059	-0.99	0	Amensalism
Pantoea agglomerans	Pantoea sp. strain IMH	Flight 3	8	2.77721	2.63445	0.028686	2.79074	0.0101744	0.989821	-0.99	0.059	-0.99	0	Amensalism
Pantoea agglomerans	Pantoea sp. strain NGS-ED-1003	Flight 3	1	4.6397	4.63952	4.6397	0	1	0	0	-1	0	-1	Amensalism
Pantoea agglomerans	Pantoea sp. strain NGS-ED-1003	Flight 3	5	2.77721	2.77716	2.77721	0	1	0	0	-1	0	-1	Amensalism
Pantoea agglomerans	Pantoea sp. strain NGS-ED-1003	Flight 3	7	2.77721	2.77716	2.77721	0	1	0	0	-1	0	-1	Amensalism
Pantoea agglomerans	Pantoea sp. strain NGS-ED-1003	Flight 3	8	2.77721	2.77716	2.77721	0	1	0	0	-1	0	-1	Amensalism
Pantoea agglomerans	Pantoea sp. strain OXWO6B1	Flight 3	1	4.6397	4.64216	0	4.64216	0	1	-1	0	-1	0	Amensalism
Pantoea agglomerans	Pantoea sp. strain OXWO6B1	Flight 3	5	2.77721	2.77852	0	2.77852	0	1	-1	0	-1	0	Amensalism
Pantoea agglomerans	Pantoea sp. strain OXWO6B1	Flight 3	7	2.77721	2.77852	0	2.77852	0	1	-1	0	-1	0	Amensalism
Pantoea agglomerans	Pantoea sp. strain OXWO6B1	Flight 3	8	2.77721	2.77852	0	2.77852	0	1	-1	0	-1	0	Amensalism
Pantoea agglomerans	Pantoea vagans	Flight 2	5	3.31044	3.31197	0	3.31197	0	1	-1	0	-1	0	Amensalism
Pantoea agglomerans	Pantoea vagans	Flight 3	1	4.6397	4.64204	0	4.64204	0	1	-1	0	-1	0	Amensalism
Pantoea agglomerans	Pantoea vagans	Flight 3	5	2.77721	2.77849	0	2.77849	0	1	-1	0	-1	0	Amensalism
Pantoea agglomerans	Pantoea vagans	Flight 3	7	2.77721	2.77849	0	2.77849	0	1	-1	0	-1	0	Amensalism
Pantoea agglomerans	Pantoea vagans	Flight 3	8	2.77721	2.77849	0	2.77849	0	1	-1	0	-1	0	Amensalism
Pantoea agglomerans	Penicillium rubens	Flight 1	5	5.23286	0.0490197	5.23286	0	1	0	0	-1	0	-1	Amensalism
Pantoea agglomerans	Rhodotorula sp. strain JG-1b	Flight 1	5	5.23286	0.152857	5.23286	0	1	0	0	-1	0	-1	Amensalism
Pantoea agglomerans	Rhodotorula sp. strain JG-1b	Flight 3	1	4.6397	0.154495	4.6397	0	1	0	0	-1	0	-1	Amensalism
Pantoea agglomerans	Salmonella enterica	Flight 3	1	4.6397	8.3717	1.6448	7.50678	0.179729	0.820275	-0.645	-0.103	-0.645	-0.103	Competitive
Pantoea agglomerans	Salmonella enterica	Flight 3	5	2.77721	5.9073	0.928377	5.70005	0.14006	0.859941	-0.666	-0.035	-0.666	0	Amensalism
Pantoea agglomerans	Salmonella enterica	Flight 3	7	2.77721	5.9073	0.928377	5.70005	0.14006	0.859941	-0.666	-0.035	-0.666	0	Amensalism
Pantoea agglomerans	Salmonella enterica	Flight 3	8	2.77721	5.9073	0.928377	5.70005	0.14006	0.859941	-0.666	-0.035	-0.666	0	Amensalism
Pantoea ananatis	Pantoea conspicua	Flight 1	5	7.84015	4.63226	8.05359	1.47064	0.84559	0.154411	0.027	-0.683	0	-0.683	Amensalism
Pantoea ananatis	Pantoea conspicua	Flight 2	5	6.25399	3.26676	7.23373	0.187264	0.974766	0.0252344	0.157	-0.943	0.157	-0.943	Parasitism
Pantoea ananatis	Pantoea conspicua	Flight 3	1	7.62243	4.40775	8.27447	0.7315	0.918776	0.0812239	0.086	-0.834	0	-0.834	Amensalism
Pantoea ananatis	Pantoea conspicua	Flight 3	5	5.53438	2.76778	6.4767	0.453478	0.934565	0.0654353	0.17	-0.836	0.17	-0.836	Parasitism
Pantoea ananatis	Pantoea conspicua	Flight 3	7	5.53438	2.76778	6.4767	0.453478	0.934565	0.0654353	0.17	-0.836	0.17	-0.836	Parasitism
Pantoea ananatis	Pantoea conspicua	Flight 3	8	5.53438	2.76778	6.4767	0.453478	0.934565	0.0654353	0.17	-0.836	0.17	-0.836	Parasitism
Pantoea ananatis	Pantoea dispersa	Flight 3	4	5.53438	1.8688	5.40611	0.297988	0.947759	0.0522411	-0.023	-0.841	0	-0.841	Amensalism
Pantoea ananatis	Pantoea sp. strain 3.5.1	Flight 1	5	7.84015	5.23281	8.71176	0.656861	0.929887	0.0701129	0.111	-0.874	0.111	-0.874	Parasitism
Pantoea ananatis	Pantoea sp. strain 3.5.1	Flight 2	5	6.25399	3.31041	7.23372	0.187265	0.974765	0.0252345	0.157	-0.943	0.157	-0.943	Parasitism
Pantoea ananatis	Pantoea sp. strain A4	Flight 3	1	7.62243	4.25565	8.03846	0.46523	0.945291	0.0547092	0.055	-0.891	0	-0.891	Amensalism
Pantoea ananatis	Pantoea sp. strain A4	Flight 3	5	5.53438	2.59263	6.04369	0.308147	0.951487	0.0485131	0.092	-0.881	0	-0.881	Amensalism
Pantoea ananatis	Pantoea sp. strain A4	Flight 3	7	5.53438	2.59263	6.04369	0.308147	0.951487	0.0485131	0.092	-0.881	0	-0.881	Amensalism
Pantoea ananatis	Pantoea sp. strain A4	Flight 3	8	5.53438	2.59263	6.04369	0.308147	0.951487	0.0485131	0.092	-0.881	0	-0.881	Amensalism
Pantoea ananatis	Pantoea sp. strain At-9b	Flight 3	1	7.62243	3.80404	7.62243	0	1	0	0	-1	0	-1	Amensalism
Pantoea ananatis	Pantoea sp. strain At-9b	Flight 3	5	5.53438	2.17292	5.53438	0	1	0	0	-1	0	-1	Amensalism
Pantoea ananatis	Pantoea sp. strain At-9b	Flight 3	8	5.53438	2.17292	5.53438	0	1	0	0	-1	0	-1	Amensalism
Pantoea ananatis	Pantoea sp. strain FF5	Flight 3	1	7.62243	4.63951	8.47694	0.485345	0.945846	0.0541542	0.112	-0.895	0.112	-0.895	Parasitism
Pantoea ananatis	Pantoea sp. strain FF5	Flight 3	5	5.53438	2.77716	6.56845	0.298851	0.956482	0.0435179	0.187	-0.892	0.187	-0.892	Parasitism
Pantoea ananatis	Pantoea sp. strain FF5	Flight 3	7	5.53438	2.77716	6.56845	0.298851	0.956482	0.0435179	0.187	-0.892	0.187	-0.892	Parasitism
Pantoea ananatis	Pantoea sp. strain FF5	Flight 3	8	5.53438	2.77716	6.56845	0.298851	0.956482	0.0435179	0.187	-0.892	0.187	-0.892	Parasitism
Pantoea ananatis	Pantoea sp. strain IMH	Flight 3	1	7.62243	4.40947	8.29303	0.733829	0.918706	0.0812939	0.088	-0.834	0	-0.834	Amensalism
Pantoea ananatis	Pantoea sp. strain IMH	Flight 3	5	5.53438	2.63445	6.48856	0.454725	0.934509	0.0654914	0.172	-0.827	0.172	-0.827	Parasitism
Pantoea ananatis	Pantoea sp. strain IMH	Flight 3	7	5.53438	2.63445	6.48856	0.454725	0.934509	0.0654914	0.172	-0.827	0.172	-0.827	Parasitism
Pantoea ananatis	Pantoea sp. strain IMH	Flight 3	8	5.53438	2.63445	6.48856	0.454725	0.934509	0.0654914	0.172	-0.827	0.172	-0.827	Parasitism
Pantoea ananatis	Pantoea sp. strain NGS-ED-1003	Flight 3	1	7.62243	4.63952	8.47695	0.485346	0.945846	0.0541542	0.112	-0.895	0.112	-0.895	Parasitism
Pantoea ananatis	Pantoea sp. strain NGS-ED-1003	Flight 3	5	5.53438	2.77716	6.56845	0.298851	0.956482	0.0435179	0.187	-0.892	0.187	-0.892	Parasitism
Pantoea ananatis	Pantoea sp. strain NGS-ED-1003	Flight 3	7	5.53438	2.77716	6.56845	0.298851	0.956482	0.0435179	0.187	-0.892	0.187	-0.892	Parasitism
Pantoea ananatis	Pantoea sp. strain NGS-ED-1003	Flight 3	8	5.53438	2.77716	6.56845	0.298851	0.956482	0.0435179	0.187	-0.892	0.187	-0.892	Parasitism
Pantoea ananatis	Pantoea sp. strain OXWO6B1	Flight 3	1	7.62243	4.64216	8.47722	0.485358	0.945846	0.0541538	0.112	-0.895	0.112	-0.895	Parasitism
Pantoea ananatis	Pantoea sp. strain OXWO6B1	Flight 3	5	5.53438	2.77852	6.56861	0.298852	0.956483	0.0435172	0.187	-0.892	0.187	-0.892	Parasitism
Pantoea ananatis	Pantoea sp. strain OXWO6B1	Flight 3	7	5.53438	2.77852	6.56861	0.298852	0.956483	0.0435172	0.187	-0.892	0.187	-0.892	Parasitism
Pantoea ananatis	Pantoea sp. strain OXWO6B1	Flight 3	8	5.53438	2.77852	6.56861	0.298852	0.956483	0.0435172	0.187	-0.892	0.187	-0.892	Parasitism
Pantoea ananatis	Pantoea vagans	Flight 2	5	6.25399	3.31197	7.23382	0.18726	0.974766	0.0252335	0.157	-0.943	0.157	-0.943	Parasitism
Pantoea ananatis	Pantoea vagans	Flight 3	1	7.62243	4.64204	8.4772	0.485357	0.945846	0.0541539	0.112	-0.895	0.112	-0.895	Parasitism
Pantoea ananatis	Pantoea vagans	Flight 3	5	5.53438	2.77849	6.5686	0.298854	0.956483	0.0435174	0.187	-0.892	0.187	-0.892	Parasitism
Pantoea ananatis	Pantoea vagans	Flight 3	7	5.53438	2.77849	6.5686	0.298854	0.956483	0.0435174	0.187	-0.892	0.187	-0.892	Parasitism
Pantoea ananatis	Pantoea vagans	Flight 3	8	5.53438	2.77849	6.5686	0.298854	0.956483	0.0435174	0.187	-0.892	0.187	-0.892	Parasitism
Pantoea ananatis	Penicillium rubens	Flight 1	2	7.84015	0.0490197	7.4802	0	1	0	0	-1	0	-1	Amensalism
Pantoea ananatis	Penicillium rubens	Flight 1	5	7.84015	0.0490197	7.84015	0	1	0	0	-1	0	-1	Amensalism
Pantoea ananatis	Rahnella aquatilis	Flight 3	4	5.53438	2.62422	0.361143	6.60156	0.0518682	0.948132	-0.935	1.516	-0.935	1.516	Parasitism
Pantoea ananatis	Rhodotorula sp. strain JG-1b	Flight 1	2	7.84015	0.152857	7.84015	0	1	0	0	-1	0	-1	Amensalism
Pantoea ananatis	Rhodotorula sp. strain JG-1b	Flight 1	5	7.84015	0.152857	7.84015	0	1	0	0	-1	0	-1	Amensalism
Pantoea ananatis	Rhodotorula sp. strain JG-1b	Flight 3	1	7.62243	0.154495	7.62243	0	1	0	0	-1	0	-1	Amensalism
Pantoea ananatis	Salmonella enterica	Flight 1	2	7.84015	8.47808	10.1523	9.10828	0.527102	0.472898	0.295	0.074	0.295	0	Commensals
Pantoea ananatis	Salmonella enterica	Flight 3	1	7.62243	8.3717	10.0252	8.99298	0.527139	0.472861	0.315	0.074	0.315	0	Commensals
Pantoea ananatis	Salmonella enterica	Flight 3	5	5.53438	5.9073	7.75284	6.89305	0.529353	0.470648	0.401	0.167	0.401	0.167	Mutualism
Pantoea ananatis	Salmonella enterica	Flight 3	7	5.53438	5.9073	7.75284	6.89305	0.529353	0.470648	0.401	0.167	0.401	0.167	Mutualism
Pantoea ananatis	Salmonella enterica	Flight 3	8	5.53438	5.9073	7.75284	6.89305	0.529353	0.470648	0.401	0.167	0.401	0.167	Mutualism
Pantoea ananatis	Shigella sonnei	Flight 1	2	7.84015	8.33125	10.0723	9.03559	0.527128	0.472872	0.285	0.085	0.285	0	Commensals
Pantoea conspicua	Pantoea sp. strain 3.5.1	Flight 1	5	4.63226	5.23281	4.87946	0.353398	0.932465	0.0675344	0.053	-0.932	0	-0.932	Amensalism
Pantoea conspicua	Pantoea sp. strain 3.5.1	Flight 2	5	3.26676	3.31041	3.28552	0.024925	0.992471	0.00752921	0.006	-0.992	0	-0.992	Amensalism
Pantoea conspicua	Pantoea sp. strain A4	Flight 3	1	4.40775	4.25565	0.0695437	4.57964	0.0149582	0.985041	-0.984	0.076	-0.984	0	Amensalism
Pantoea conspicua	Pantoea sp. strain A4	Flight 3	5	2.76778	2.59263	0.0390691	2.74331	0.0140416	0.985958	-0.986	0.058	-0.986	0	Amensalism
Pantoea conspicua	Pantoea sp. strain A4	Flight 3	7	2.76778	2.59263	0.0390691	2.74331	0.0140416	0.985958	-0.986	0.058	-0.986	0	Amensalism
Pantoea conspicua	Pantoea sp. strain A4	Flight 3	8	2.76778	2.59263	0.0390691	2.74331	0.0140416	0.985958	-0.986	0.058	-0.986	0	Amensalism
Pantoea conspicua	Pantoea sp. strain At-9b	Flight 3	1	4.40775	3.80404	0.443302	4.19853	0.0955015	0.904498	-0.899	0.104	-0.899	0.104	Parasitism
Pantoea conspicua	Pantoea sp. strain At-9b	Flight 3	5	2.76778	2.17292	0.156422	2.62201	0.0562983	0.943698	-0.943	0.207	-0.943	0.207	Parasitism
Pantoea conspicua	Pantoea sp. strain At-9b	Flight 3	8	2.76778	2.17292	0.156422	2.62201	0.0562983	0.943698	-0.943	0.207	-0.943	0.207	Parasitism
Pantoea conspicua	Pantoea sp. strain FF5	Flight 3	1	4.40775	4.63951	0	4.63951	0	1	-1	0	-1	0	Amensalism
Pantoea conspicua	Pantoea sp. strain FF5	Flight 3	5	2.76778	2.77716	2.7758	0.00142192	0.999488	0.000511993	0.003	-0.999	0	-0.999	Amensalism
Pantoea conspicua	Pantoea sp. strain FF5	Flight 3	7	2.76778	2.77716	2.7758	0.00142192	0.999488	0.000511993	0.003	-0.999	0	-0.999	Amensalism
Pantoea conspicua	Pantoea sp. strain FF5	Flight 3	8	2.76778	2.77716	2.7758	0.00142192	0.999488	0.000511993	0.003	-0.999	0	-0.999	Amensalism
Pantoea conspicua	Pantoea sp. strain IMH	Flight 3	1	4.40775	4.40947	0.0814182	4.58438	0.01745	0.98255	-0.982	0.04	-0.982	0	Amensalism
Pantoea conspicua	Pantoea sp. strain IMH	Flight 3	5	2.76778	2.63445	0.028686	2.79074	0.0101744	0.989821	-0.99	0.059	-0.99	0	Amensalism
Pantoea conspicua	Pantoea sp. strain IMH	Flight 3	7	2.76778	2.63445	0.028686	2.79074	0.0101744	0.989821	-0.99	0.059	-0.99	0	Amensalism
Pantoea conspicua	Pantoea sp. strain IMH	Flight 3	8	2.76778	2.63445	0.028686	2.79074	0.0101744	0.989821	-0.99	0.059	-0.99	0	Amensalism
Pantoea conspicua	Pantoea sp. strain NGS-ED-1003	Flight 3	1	4.40775	4.63952	0	4.63952	0	1	-1	0	-1	0	Amensalism
Pantoea conspicua	Pantoea sp. strain NGS-ED-1003	Flight 3	5	2.76778	2.77716	2.7758	0.00142192	0.999488	0.000511993	0.003	-0.999	0	-0.999	Amensalism
Pantoea conspicua	Pantoea sp. strain NGS-ED-1003	Flight 3	7	2.76778	2.77716	2.7758	0.00142192	0.999488	0.000511993	0.003	-0.999	0	-0.999	Amensalism
Pantoea conspicua	Pantoea sp. strain NGS-ED-1003	Flight 3	8	2.76778	2.77716	2.7758	0.00142192	0.999488	0.000511993	0.003	-0.999	0	-0.999	Amensalism
Pantoea conspicua	Pantoea sp. strain OXWO6B1	Flight 3	1	4.40775	4.64216	0	4.64216	0	1	-1	0	-1	0	Amensalism
Pantoea conspicua	Pantoea sp. strain OXWO6B1	Flight 3	5	2.76778	2.77852	0	2.77852	0	1	-1	0	-1	0	Amensalism
Pantoea conspicua	Pantoea sp. strain OXWO6B1	Flight 3	7	2.76778	2.77852	0	2.77852	0	1	-1	0	-1	0	Amensalism
Pantoea conspicua	Pantoea sp. strain OXWO6B1	Flight 3	8	2.76778	2.77852	0	2.77852	0	1	-1	0	-1	0	Amensalism
Pantoea conspicua	Pantoea vagans	Flight 2	5	3.26676	3.31197	0	3.31197	0	1	-1	0	-1	0	Amensalism
Pantoea conspicua	Pantoea vagans	Flight 3	1	4.40775	4.64204	0	4.64204	0	1	-1	0	-1	0	Amensalism
Pantoea conspicua	Pantoea vagans	Flight 3	5	2.76778	2.77849	0	2.77849	0	1	-1	0	-1	0	Amensalism
Pantoea conspicua	Pantoea vagans	Flight 3	7	2.76778	2.77849	0	2.77849	0	1	-1	0	-1	0	Amensalism
Pantoea conspicua	Pantoea vagans	Flight 3	8	2.76778	2.77849	0	2.77849	0	1	-1	0	-1	0	Amensalism
Pantoea conspicua	Penicillium rubens	Flight 1	5	4.63226	0.0490197	4.63226	0	1	0	0	-1	0	-1	Amensalism
Pantoea conspicua	Rhodotorula sp. strain JG-1b	Flight 1	5	4.63226	0.152857	4.63226	0	1	0	0	-1	0	-1	Amensalism
Pantoea conspicua	Rhodotorula sp. strain JG-1b	Flight 3	1	4.40775	0.154495	4.40775	0	1	0	0	-1	0	-1	Amensalism
Pantoea conspicua	Salmonella enterica	Flight 3	1	4.40775	8.3717	1.64543	7.50606	0.1798	0.820204	-0.627	-0.103	-0.627	-0.103	Competitive
Pantoea conspicua	Salmonella enterica	Flight 3	5	2.76778	5.9073	0.928377	5.70005	0.14006	0.859941	-0.665	-0.035	-0.665	0	Amensalism
Pantoea conspicua	Salmonella enterica	Flight 3	7	2.76778	5.9073	0.928377	5.70005	0.14006	0.859941	-0.665	-0.035	-0.665	0	Amensalism
Pantoea conspicua	Salmonella enterica	Flight 3	8	2.76778	5.9073	0.928377	5.70005	0.14006	0.859941	-0.665	-0.035	-0.665	0	Amensalism
Pantoea dispersa	Rahnella aquatilis	Flight 3	4	1.8688	2.62422	0.02723	2.71034	0.00994676	0.990053	-0.985	0.033	-0.985	0	Amensalism
Pantoea sp. strain 3.5.1	Pantoea vagans	Flight 2	5	3.31041	3.31197	0	3.31197	0	1	-1	0	-1	0	Amensalism
Pantoea sp. strain 3.5.1	Penicillium rubens	Flight 1	5	5.23281	0.0490197	5.23281	0	1	0	0	-1	0	-1	Amensalism
Pantoea sp. strain 3.5.1	Rhodotorula sp. strain JG-1b	Flight 1	5	5.23281	0.152857	5.23281	0	1	0	0	-1	0	-1	Amensalism
Pantoea sp. strain A4	Pantoea sp. strain At-9b	Flight 3	1	4.25565	3.80404	0.124361	4.19072	0.0288203	0.971186	-0.971	0.102	-0.971	0.102	Parasitism
Pantoea sp. strain A4	Pantoea sp. strain At-9b	Flight 3	5	2.59263	2.17292	0.116012	2.47774	0.0447275	0.955274	-0.955	0.14	-0.955	0.14	Parasitism
Pantoea sp. strain A4	Pantoea sp. strain At-9b	Flight 3	8	2.59263	2.17292	0.116012	2.47774	0.0447275	0.955274	-0.955	0.14	-0.955	0.14	Parasitism
Pantoea sp. strain A4	Pantoea sp. strain FF5	Flight 3	1	4.25565	4.63951	4.59582	0.0533678	0.98852	0.0114789	0.08	-0.988	0	-0.988	Amensalism
Pantoea sp. strain A4	Pantoea sp. strain FF5	Flight 3	5	2.59263	2.77716	2.75257	0.0298079	0.989287	0.0107131	0.062	-0.989	0	-0.989	Amensalism
Pantoea sp. strain A4	Pantoea sp. strain FF5	Flight 3	7	2.59263	2.77716	2.75257	0.0298079	0.989287	0.0107131	0.062	-0.989	0	-0.989	Amensalism
Pantoea sp. strain A4	Pantoea sp. strain FF5	Flight 3	8	2.59263	2.77716	2.75257	0.0298079	0.989287	0.0107131	0.062	-0.989	0	-0.989	Amensalism
Pantoea sp. strain A4	Pantoea sp. strain IMH	Flight 3	1	4.25565	4.40947	0.0813808	4.58442	0.017442	0.982558	-0.981	0.04	-0.981	0	Amensalism
Pantoea sp. strain A4	Pantoea sp. strain IMH	Flight 3	5	2.59263	2.63445	0.0286859	2.79074	0.0101743	0.989821	-0.989	0.059	-0.989	0	Amensalism
Pantoea sp. strain A4	Pantoea sp. strain IMH	Flight 3	7	2.59263	2.63445	0.0286859	2.79074	0.0101743	0.989821	-0.989	0.059	-0.989	0	Amensalism
Pantoea sp. strain A4	Pantoea sp. strain IMH	Flight 3	8	2.59263	2.63445	0.0286859	2.79074	0.0101743	0.989821	-0.989	0.059	-0.989	0	Amensalism
Pantoea sp. strain A4	Pantoea sp. strain NGS-ED-1003	Flight 3	1	4.25565	4.63952	4.59569	0.0534957	0.988493	0.0115064	0.08	-0.988	0	-0.988	Amensalism
Pantoea sp. strain A4	Pantoea sp. strain NGS-ED-1003	Flight 3	5	2.59263	2.77716	2.75309	0.0292882	0.989473	0.0105263	0.062	-0.989	0	-0.989	Amensalism
Pantoea sp. strain A4	Pantoea sp. strain NGS-ED-1003	Flight 3	7	2.59263	2.77716	2.75309	0.0292882	0.989473	0.0105263	0.062	-0.989	0	-0.989	Amensalism
Pantoea sp. strain A4	Pantoea sp. strain NGS-ED-1003	Flight 3	8	2.59263	2.77716	2.75309	0.0292882	0.989473	0.0105263	0.062	-0.989	0	-0.989	Amensalism
Pantoea sp. strain A4	Pantoea sp. strain OXWO6B1	Flight 3	1	4.25565	4.64216	0.00216461	4.64939	0.000465353	0.999534	-0.999	0.002	-0.999	0	Amensalism
Pantoea sp. strain A4	Pantoea sp. strain OXWO6B1	Flight 3	5	2.59263	2.77852	0.0015501	2.78212	0.000556854	0.999443	-0.999	0.001	-0.999	0	Amensalism
Pantoea sp. strain A4	Pantoea sp. strain OXWO6B1	Flight 3	7	2.59263	2.77852	0.0015501	2.78212	0.000556854	0.999443	-0.999	0.001	-0.999	0	Amensalism
Pantoea sp. strain A4	Pantoea sp. strain OXWO6B1	Flight 3	8	2.59263	2.77852	0.0015501	2.78212	0.000556854	0.999443	-0.999	0.001	-0.999	0	Amensalism
Pantoea sp. strain A4	Pantoea vagans	Flight 3	1	4.25565	4.64204	0.00216449	4.64926	0.00046534	0.999534	-0.999	0.002	-0.999	0	Amensalism
Pantoea sp. strain A4	Pantoea vagans	Flight 3	5	2.59263	2.77849	0.00155007	2.78209	0.000556849	0.999443	-0.999	0.001	-0.999	0	Amensalism
Pantoea sp. strain A4	Pantoea vagans	Flight 3	7	2.59263	2.77849	0.00155007	2.78209	0.000556849	0.999443	-0.999	0.001	-0.999	0	Amensalism
Pantoea sp. strain A4	Pantoea vagans	Flight 3	8	2.59263	2.77849	0.00155007	2.78209	0.000556849	0.999443	-0.999	0.001	-0.999	0	Amensalism
Pantoea sp. strain A4	Rhodotorula sp. strain JG-1b	Flight 3	1	4.25565	0.154495	4.25565	0	1	0	0	-1	0	-1	Amensalism
Pantoea sp. strain A4	Salmonella enterica	Flight 3	1	4.25565	8.3717	1.64481	7.5068	0.17973	0.820274	-0.613	-0.103	-0.613	-0.103	Competitive
Pantoea sp. strain A4	Salmonella enterica	Flight 3	5	2.59263	5.9073	0.928381	5.70006	0.14006	0.859941	-0.642	-0.035	-0.642	0	Amensalism
Pantoea sp. strain A4	Salmonella enterica	Flight 3	7	2.59263	5.9073	0.928381	5.70006	0.14006	0.859941	-0.642	-0.035	-0.642	0	Amensalism
Pantoea sp. strain A4	Salmonella enterica	Flight 3	8	2.59263	5.9073	0.928381	5.70006	0.14006	0.859941	-0.642	-0.035	-0.642	0	Amensalism
Pantoea sp. strain At-9b	Pantoea sp. strain FF5	Flight 3	1	3.80404	4.63951	4.19861	0.443226	0.904515	0.0954849	0.104	-0.904	0.104	-0.904	Parasitism
Pantoea sp. strain At-9b	Pantoea sp. strain FF5	Flight 3	5	2.17292	2.77716	2.622	0.156424	0.943696	0.0562992	0.207	-0.944	0.207	-0.944	Parasitism
Pantoea sp. strain At-9b	Pantoea sp. strain FF5	Flight 3	8	2.17292	2.77716	2.622	0.156424	0.943696	0.0562992	0.207	-0.944	0.207	-0.944	Parasitism
Pantoea sp. strain At-9b	Pantoea sp. strain IMH	Flight 3	1	3.80404	4.40947	0.0813817	4.58446	0.017442	0.982558	-0.979	0.04	-0.979	0	Amensalism
Pantoea sp. strain At-9b	Pantoea sp. strain IMH	Flight 3	5	2.17292	2.63445	0.028686	2.79076	0.0101743	0.989825	-0.987	0.059	-0.987	0	Amensalism
Pantoea sp. strain At-9b	Pantoea sp. strain IMH	Flight 3	8	2.17292	2.63445	0.028686	2.79076	0.0101743	0.989825	-0.987	0.059	-0.987	0	Amensalism
Pantoea sp. strain At-9b	Pantoea sp. strain NGS-ED-1003	Flight 3	1	3.80404	4.63952	4.19861	0.443226	0.904515	0.0954849	0.104	-0.904	0.104	-0.904	Parasitism
Pantoea sp. strain At-9b	Pantoea sp. strain NGS-ED-1003	Flight 3	5	2.17292	2.77716	2.622	0.156424	0.943696	0.0562991	0.207	-0.944	0.207	-0.944	Parasitism
Pantoea sp. strain At-9b	Pantoea sp. strain NGS-ED-1003	Flight 3	8	2.17292	2.77716	2.622	0.156424	0.943696	0.0562991	0.207	-0.944	0.207	-0.944	Parasitism
Pantoea sp. strain At-9b	Pantoea sp. strain OXWO6B1	Flight 3	1	3.80404	4.64216	0	4.64216	0	1	-1	0	-1	0	Amensalism
Pantoea sp. strain At-9b	Pantoea sp. strain OXWO6B1	Flight 3	5	2.17292	2.77852	0	2.77852	0	1	-1	0	-1	0	Amensalism
Pantoea sp. strain At-9b	Pantoea sp. strain OXWO6B1	Flight 3	8	2.17292	2.77852	0	2.77852	0	1	-1	0	-1	0	Amensalism
Pantoea sp. strain At-9b	Pantoea vagans	Flight 3	1	3.80404	4.64204	4.19883	0.443254	0.904513	0.0954859	0.104	-0.905	0.104	-0.905	Parasitism
Pantoea sp. strain At-9b	Pantoea vagans	Flight 3	5	2.17292	2.77849	2.62208	0.156422	0.943703	0.0562972	0.207	-0.944	0.207	-0.944	Parasitism
Pantoea sp. strain At-9b	Pantoea vagans	Flight 3	8	2.17292	2.77849	2.62208	0.156422	0.943703	0.0562972	0.207	-0.944	0.207	-0.944	Parasitism
Pantoea sp. strain At-9b	Rhodotorula sp. strain JG-1b	Flight 3	1	3.80404	0.154495	3.80404	0	1	0	0	-1	0	-1	Amensalism
Pantoea sp. strain At-9b	Salmonella enterica	Flight 3	1	3.80404	8.3717	0.185266	8.63347	0.0210082	0.978992	-0.951	0.031	-0.951	0	Amensalism
Pantoea sp. strain At-9b	Salmonella enterica	Flight 3	5	2.17292	5.9073	0.199003	6.37978	0.0302492	0.969751	-0.908	0.08	-0.908	0	Amensalism
Pantoea sp. strain At-9b	Salmonella enterica	Flight 3	8	2.17292	5.9073	0.199003	6.37978	0.0302492	0.969751	-0.908	0.08	-0.908	0	Amensalism
Pantoea sp. strain FF5	Pantoea sp. strain IMH	Flight 3	1	4.63951	4.40947	0.0813807	4.58442	0.017442	0.982558	-0.982	0.04	-0.982	0	Amensalism
Pantoea sp. strain FF5	Pantoea sp. strain IMH	Flight 3	5	2.77716	2.63445	0.0286861	2.79074	0.0101744	0.989821	-0.99	0.059	-0.99	0	Amensalism
Pantoea sp. strain FF5	Pantoea sp. strain IMH	Flight 3	7	2.77716	2.63445	0.0286861	2.79074	0.0101744	0.989821	-0.99	0.059	-0.99	0	Amensalism
Pantoea sp. strain FF5	Pantoea sp. strain IMH	Flight 3	8	2.77716	2.63445	0.0286861	2.79074	0.0101744	0.989821	-0.99	0.059	-0.99	0	Amensalism
Pantoea sp. strain FF5	Pantoea sp. strain NGS-ED-1003	Flight 3	1	4.63951	4.63952	0	4.63952	0	1	-1	0	-1	0	Amensalism
Pantoea sp. strain FF5	Pantoea sp. strain NGS-ED-1003	Flight 3	5	2.77716	2.77716	1.38858	1.38858	0.5	0.5	-0.5	-0.5	-0.5	-0.5	Competitive
Pantoea sp. strain FF5	Pantoea sp. strain NGS-ED-1003	Flight 3	7	2.77716	2.77716	1.38858	1.38858	0.5	0.5	-0.5	-0.5	-0.5	-0.5	Competitive
Pantoea sp. strain FF5	Pantoea sp. strain NGS-ED-1003	Flight 3	8	2.77716	2.77716	1.38858	1.38858	0.5	0.5	-0.5	-0.5	-0.5	-0.5	Competitive
Pantoea sp. strain FF5	Pantoea sp. strain OXWO6B1	Flight 3	1	4.63951	4.64216	0	4.64216	0	1	-1	0	-1	0	Amensalism
Pantoea sp. strain FF5	Pantoea sp. strain OXWO6B1	Flight 3	5	2.77716	2.77852	0	2.77852	0	1	-1	0	-1	0	Amensalism
Pantoea sp. strain FF5	Pantoea sp. strain OXWO6B1	Flight 3	7	2.77716	2.77852	0	2.77852	0	1	-1	0	-1	0	Amensalism
Pantoea sp. strain FF5	Pantoea sp. strain OXWO6B1	Flight 3	8	2.77716	2.77852	0	2.77852	0	1	-1	0	-1	0	Amensalism
Pantoea sp. strain FF5	Pantoea vagans	Flight 3	1	4.63951	4.64204	0	4.64204	0	1	-1	0	-1	0	Amensalism
Pantoea sp. strain FF5	Pantoea vagans	Flight 3	5	2.77716	2.77849	0	2.77849	0	1	-1	0	-1	0	Amensalism
Pantoea sp. strain FF5	Pantoea vagans	Flight 3	7	2.77716	2.77849	0	2.77849	0	1	-1	0	-1	0	Amensalism
Pantoea sp. strain FF5	Pantoea vagans	Flight 3	8	2.77716	2.77849	0	2.77849	0	1	-1	0	-1	0	Amensalism
Pantoea sp. strain FF5	Rhodotorula sp. strain JG-1b	Flight 3	1	4.63951	0.154495	4.63951	0	1	0	0	-1	0	-1	Amensalism
Pantoea sp. strain FF5	Salmonella enterica	Flight 3	1	4.63951	8.3717	1.64477	7.50673	0.179728	0.820276	-0.645	-0.103	-0.645	-0.103	Competitive
Pantoea sp. strain FF5	Salmonella enterica	Flight 3	5	2.77716	5.9073	0.92837	5.70002	0.14006	0.859942	-0.666	-0.035	-0.666	0	Amensalism
Pantoea sp. strain FF5	Salmonella enterica	Flight 3	7	2.77716	5.9073	0.92837	5.70002	0.14006	0.859942	-0.666	-0.035	-0.666	0	Amensalism
Pantoea sp. strain FF5	Salmonella enterica	Flight 3	8	2.77716	5.9073	0.92837	5.70002	0.14006	0.859942	-0.666	-0.035	-0.666	0	Amensalism
Pantoea sp. strain IMH	Pantoea sp. strain NGS-ED-1003	Flight 3	1	4.40947	4.63952	4.58442	0.0813807	0.982558	0.017442	0.04	-0.982	0	-0.982	Amensalism
Pantoea sp. strain IMH	Pantoea sp. strain NGS-ED-1003	Flight 3	5	2.63445	2.77716	2.79074	0.0286861	0.989821	0.0101744	0.059	-0.99	0	-0.99	Amensalism
Pantoea sp. strain IMH	Pantoea sp. strain NGS-ED-1003	Flight 3	7	2.63445	2.77716	2.79074	0.0286861	0.989821	0.0101744	0.059	-0.99	0	-0.99	Amensalism
Pantoea sp. strain IMH	Pantoea sp. strain NGS-ED-1003	Flight 3	8	2.63445	2.77716	2.79074	0.0286861	0.989821	0.0101744	0.059	-0.99	0	-0.99	Amensalism
Pantoea sp. strain IMH	Pantoea sp. strain OXWO6B1	Flight 3	1	4.40947	4.64216	4.58446	0.0813817	0.982558	0.017442	0.04	-0.982	0	-0.982	Amensalism
Pantoea sp. strain IMH	Pantoea sp. strain OXWO6B1	Flight 3	5	2.63445	2.77852	2.79076	0.0286859	0.989825	0.0101743	0.059	-0.99	0	-0.99	Amensalism
Pantoea sp. strain IMH	Pantoea sp. strain OXWO6B1	Flight 3	7	2.63445	2.77852	2.79076	0.0286859	0.989825	0.0101743	0.059	-0.99	0	-0.99	Amensalism
Pantoea sp. strain IMH	Pantoea sp. strain OXWO6B1	Flight 3	8	2.63445	2.77852	2.79076	0.0286859	0.989825	0.0101743	0.059	-0.99	0	-0.99	Amensalism
Pantoea sp. strain IMH	Pantoea vagans	Flight 3	1	4.40947	4.64204	4.58446	0.0813817	0.982558	0.017442	0.04	-0.982	0	-0.982	Amensalism
Pantoea sp. strain IMH	Pantoea vagans	Flight 3	5	2.63445	2.77849	2.79076	0.028686	0.989825	0.0101744	0.059	-0.99	0	-0.99	Amensalism
Pantoea sp. strain IMH	Pantoea vagans	Flight 3	7	2.63445	2.77849	2.79076	0.028686	0.989825	0.0101744	0.059	-0.99	0	-0.99	Amensalism
Pantoea sp. strain IMH	Pantoea vagans	Flight 3	8	2.63445	2.77849	2.79076	0.028686	0.989825	0.0101744	0.059	-0.99	0	-0.99	Amensalism
Pantoea sp. strain IMH	Rhodotorula sp. strain JG-1b	Flight 3	1	4.40947	0.154495	4.40947	0	1	0	0	-1	0	-1	Amensalism
Pantoea sp. strain IMH	Salmonella enterica	Flight 3	1	4.40947	8.3717	1.64144	7.02041	0.189503	0.8105	-0.628	-0.161	-0.628	-0.161	Competitive
Pantoea sp. strain IMH	Salmonella enterica	Flight 3	5	2.63445	5.9073	0.878149	5.24284	0.143465	0.856536	-0.667	-0.112	-0.667	-0.112	Competitive
Pantoea sp. strain IMH	Salmonella enterica	Flight 3	7	2.63445	5.9073	0.878149	5.24284	0.143465	0.856536	-0.667	-0.112	-0.667	-0.112	Competitive
Pantoea sp. strain IMH	Salmonella enterica	Flight 3	8	2.63445	5.9073	0.878149	5.24284	0.143465	0.856536	-0.667	-0.112	-0.667	-0.112	Competitive
Pantoea sp. strain NGS-ED-1003	Pantoea sp. strain OXWO6B1	Flight 3	1	4.63952	4.64216	0	4.64216	0	1	-1	0	-1	0	Amensalism
Pantoea sp. strain NGS-ED-1003	Pantoea sp. strain OXWO6B1	Flight 3	5	2.77716	2.77852	0	2.77852	0	1	-1	0	-1	0	Amensalism
Pantoea sp. strain NGS-ED-1003	Pantoea sp. strain OXWO6B1	Flight 3	7	2.77716	2.77852	0	2.77852	0	1	-1	0	-1	0	Amensalism
Pantoea sp. strain NGS-ED-1003	Pantoea sp. strain OXWO6B1	Flight 3	8	2.77716	2.77852	0	2.77852	0	1	-1	0	-1	0	Amensalism
Pantoea sp. strain NGS-ED-1003	Pantoea vagans	Flight 3	1	4.63952	4.64204	0	4.64204	0	1	-1	0	-1	0	Amensalism
Pantoea sp. strain NGS-ED-1003	Pantoea vagans	Flight 3	5	2.77716	2.77849	0	2.77849	0	1	-1	0	-1	0	Amensalism
Pantoea sp. strain NGS-ED-1003	Pantoea vagans	Flight 3	7	2.77716	2.77849	0	2.77849	0	1	-1	0	-1	0	Amensalism
Pantoea sp. strain NGS-ED-1003	Pantoea vagans	Flight 3	8	2.77716	2.77849	0	2.77849	0	1	-1	0	-1	0	Amensalism
Pantoea sp. strain NGS-ED-1003	Rhodotorula sp. strain JG-1b	Flight 3	1	4.63952	0.154495	4.63952	0	1	0	0	-1	0	-1	Amensalism
Pantoea sp. strain NGS-ED-1003	Salmonella enterica	Flight 3	1	4.63952	8.3717	1.64477	7.50674	0.179728	0.820276	-0.645	-0.103	-0.645	-0.103	Competitive
Pantoea sp. strain NGS-ED-1003	Salmonella enterica	Flight 3	5	2.77716	5.9073	0.928371	5.70003	0.14006	0.859942	-0.666	-0.035	-0.666	0	Amensalism
Pantoea sp. strain NGS-ED-1003	Salmonella enterica	Flight 3	7	2.77716	5.9073	0.928371	5.70003	0.14006	0.859942	-0.666	-0.035	-0.666	0	Amensalism
Pantoea sp. strain NGS-ED-1003	Salmonella enterica	Flight 3	8	2.77716	5.9073	0.928371	5.70003	0.14006	0.859942	-0.666	-0.035	-0.666	0	Amensalism
Pantoea sp. strain OXWO6B1	Pantoea vagans	Flight 3	1	4.64216	4.64204	4.64216	0	1	0	0	-1	0	-1	Amensalism
Pantoea sp. strain OXWO6B1	Pantoea vagans	Flight 3	5	2.77852	2.77849	2.77852	0	1	0	0	-1	0	-1	Amensalism
Pantoea sp. strain OXWO6B1	Pantoea vagans	Flight 3	7	2.77852	2.77849	2.77852	0	1	0	0	-1	0	-1	Amensalism
Pantoea sp. strain OXWO6B1	Pantoea vagans	Flight 3	8	2.77852	2.77849	2.77852	0	1	0	0	-1	0	-1	Amensalism
Pantoea sp. strain OXWO6B1	Rhodotorula sp. strain JG-1b	Flight 3	1	4.64216	0.154495	4.64216	0	1	0	0	-1	0	-1	Amensalism
Pantoea sp. strain OXWO6B1	Salmonella enterica	Flight 3	1	4.64216	8.3717	1.64496	7.5075	0.179729	0.820275	-0.646	-0.103	-0.646	-0.103	Competitive
Pantoea sp. strain OXWO6B1	Salmonella enterica	Flight 3	5	2.77852	5.9073	0.928419	5.70042	0.140058	0.859943	-0.666	-0.035	-0.666	0	Amensalism
Pantoea sp. strain OXWO6B1	Salmonella enterica	Flight 3	7	2.77852	5.9073	0.928419	5.70042	0.140058	0.859943	-0.666	-0.035	-0.666	0	Amensalism
Pantoea sp. strain OXWO6B1	Salmonella enterica	Flight 3	8	2.77852	5.9073	0.928419	5.70042	0.140058	0.859943	-0.666	-0.035	-0.666	0	Amensalism
Pantoea vagans	Rhodotorula sp. strain JG-1b	Flight 3	1	4.64204	0.154495	4.64204	0	1	0	0	-1	0	-1	Amensalism
Pantoea vagans	Salmonella enterica	Flight 3	1	4.64204	8.3717	1.64494	7.50747	0.179728	0.820276	-0.646	-0.103	-0.646	-0.103	Competitive
Pantoea vagans	Salmonella enterica	Flight 3	5	2.77849	5.9073	0.928414	5.7004	0.140058	0.859944	-0.666	-0.035	-0.666	0	Amensalism
Pantoea vagans	Salmonella enterica	Flight 3	7	2.77849	5.9073	0.928414	5.7004	0.140058	0.859944	-0.666	-0.035	-0.666	0	Amensalism
Pantoea vagans	Salmonella enterica	Flight 3	8	2.77849	5.9073	0.928414	5.7004	0.140058	0.859944	-0.666	-0.035	-0.666	0	Amensalism
Penicillium chrysogenum	Penicillium flavigenum	Flight 3	2	0.0491564	0.0968047	0.00129836	0.108856	0.0117866	0.988204	-0.974	0.124	-0.974	0.124	Parasitism
Penicillium chrysogenum	Penicillium nalgiovense	Flight 3	2	0.0491564	0.0671227	0.00226433	0.0672478	0.0325747	0.967425	-0.954	0.002	-0.954	0	Amensalism
Penicillium chrysogenum	Penicillium rubens	Flight 1	1	0.0708485	0.0708486	0	0.0708486	0	1	-1	0	-1	0	Amensalism
Penicillium chrysogenum	Penicillium rubens	Flight 3	2	0.0491564	0.0491564	0	0.0491564	0	1	-1	0	-1	0	Amensalism
Penicillium chrysogenum	Rhodotorula sp. strain JG-1b	Flight 1	1	0.0708485	0.154495	0.00702466	0.306969	0.0223718	0.977621	-0.901	0.987	-0.901	0.987	Parasitism
Penicillium chrysogenum	Rhodotorula sp. strain JG-1b	Flight 3	2	0.0491564	0.156222	0.00486667	0.238475	0.0199994	0.980001	-0.901	0.527	-0.901	0.527	Parasitism
Penicillium chrysogenum	Rhodotorula toruloides	Flight 1	1	0.0708485	2.34596	0	2.34596	0	1	-1	0	-1	0	Amensalism
Penicillium chrysogenum	Staphylococcus aureus	Flight 3	2	0.0491564	2.73949	0	2.7395	0	1	-1	0	-1	0	Amensalism
Penicillium chrysogenum	Staphylococcus epidermidis	Flight 3	2	0.0491564	2.31312	0	2.31312	0	1	-1	0	-1	0	Amensalism
Penicillium chrysogenum	Staphylococcus haemolyticus	Flight 3	2	0.0491564	2.51873	0	2.51873	0	1	-1	0	-1	0	Amensalism
Penicillium chrysogenum	Staphylococcus saprophyticus	Flight 3	2	0.0491564	2.36268	0	2.36268	0	0.98641	-1	0	-1	0	Amensalism
Penicillium chrysogenum	Staphylococcus sp. strain LCT-H4	Flight 3	2	0.0491564	2.38797	0	2.38797	0	0.996956	-1	0	-1	0	Amensalism
Penicillium chrysogenum	Staphylococcus warneri	Flight 3	2	0.0491564	2.54276	0	2.54276	0	1	-1	0	-1	0	Amensalism
Penicillium flavigenum	Penicillium nalgiovense	Flight 3	2	0.0968047	0.0671227	0.0968047	0	1	0	0	-1	0	-1	Amensalism
Penicillium flavigenum	Penicillium rubens	Flight 3	2	0.0968047	0.0491564	0.108856	0.00129836	0.988204	0.0117866	0.124	-0.974	0.124	-0.974	Parasitism
Penicillium flavigenum	Rhodotorula sp. strain JG-1b	Flight 3	2	0.0968047	0.156222	0.00234414	0.232077	0.01	0.990031	-0.976	0.486	-0.976	0.486	Parasitism
Penicillium flavigenum	Staphylococcus aureus	Flight 3	2	0.0968047	2.73949	0.0362093	3.13559	0.0114161	0.98859	-0.626	0.145	-0.626	0.145	Parasitism
Penicillium flavigenum	Staphylococcus epidermidis	Flight 3	2	0.0968047	2.31312	0.0295036	2.67992	0.0108893	0.989114	-0.695	0.159	-0.695	0.159	Parasitism
Penicillium flavigenum	Staphylococcus haemolyticus	Flight 3	2	0.0968047	2.51873	0.0320897	2.86085	0.0110924	0.98891	-0.669	0.136	-0.669	0.136	Parasitism
Penicillium flavigenum	Staphylococcus saprophyticus	Flight 3	2	0.0968047	2.36268	0.0303864	2.74245	0.0109586	0.989045	-0.686	0.161	-0.686	0.161	Parasitism
Penicillium flavigenum	Staphylococcus sp. strain LCT-H4	Flight 3	2	0.0968047	2.38797	0.0278673	2.75887	0.01	0.990002	-0.712	0.155	-0.712	0.155	Parasitism
Penicillium flavigenum	Staphylococcus warneri	Flight 3	2	0.0968047	2.54276	0.0331332	2.93197	0.0111744	0.988829	-0.658	0.153	-0.658	0.153	Parasitism
Penicillium nalgiovense	Penicillium rubens	Flight 3	2	0.0671227	0.0491564	0.0672478	0.00226434	0.967425	0.0325747	0.002	-0.954	0	-0.954	Amensalism
Penicillium nalgiovense	Rhodotorula sp. strain JG-1b	Flight 3	2	0.0671227	0.156222	0.0023331	0.230865	0.0100048	0.989995	-0.965	0.478	-0.965	0.478	Parasitism
Penicillium nalgiovense	Staphylococcus aureus	Flight 3	2	0.0671227	2.73949	0	2.73949	0	1	-1	0	-1	0	Amensalism
Penicillium nalgiovense	Staphylococcus epidermidis	Flight 3	2	0.0671227	2.31312	0	2.31312	0	0.999493	-1	0	-1	0	Amensalism
Penicillium nalgiovense	Staphylococcus haemolyticus	Flight 3	2	0.0671227	2.51873	0	2.51873	0	1	-1	0	-1	0	Amensalism
Penicillium nalgiovense	Staphylococcus saprophyticus	Flight 3	2	0.0671227	2.36268	0	2.36268	0	1	-1	0	-1	0	Amensalism
Penicillium nalgiovense	Staphylococcus sp. strain LCT-H4	Flight 3	2	0.0671227	2.38797	0	2.388	0	1	-1	0	-1	0	Amensalism
Penicillium nalgiovense	Staphylococcus warneri	Flight 3	2	0.0671227	2.54276	0	2.54276	0	1	-1	0	-1	0	Amensalism
Penicillium rubens	Rhodotorula sp. strain JG-1b	Flight 1	1	0.0708486	0.154495	0.00702466	0.306969	0.0223718	0.977621	-0.901	0.987	-0.901	0.987	Parasitism
Penicillium rubens	Rhodotorula sp. strain JG-1b	Flight 1	2	0.0490197	0.152857	0.00482283	0.236326	0.0199994	0.980001	-0.902	0.546	-0.902	0.546	Parasitism
Penicillium rubens	Rhodotorula sp. strain JG-1b	Flight 1	5	0.0490197	0.152857	0.00482283	0.236326	0.0199994	0.980001	-0.902	0.546	-0.902	0.546	Parasitism
Penicillium rubens	Rhodotorula sp. strain JG-1b	Flight 3	2	0.0491564	0.156222	0.00486667	0.238475	0.0199994	0.980001	-0.901	0.527	-0.901	0.527	Parasitism
Penicillium rubens	Rhodotorula toruloides	Flight 1	1	0.0708486	2.34596	0	2.34596	0	1	-1	0	-1	0	Amensalism
Penicillium rubens	Salmonella enterica	Flight 1	2	0.0490197	8.47808	0	8.47808	0	1	-1	0	-1	0	Amensalism
Penicillium rubens	Salmonella enterica	Flight 3	3	0.0227979	6.81914	0	6.81914	0	1	-1	0	-1	0	Amensalism
Penicillium rubens	Shigella sonnei	Flight 1	2	0.0490197	8.33125	0	8.33125	0	1	-1	0	-1	0	Amensalism
Penicillium rubens	Staphylococcus aureus	Flight 3	2	0.0491564	2.73949	0	2.73949	0	1	-1	0	-1	0	Amensalism
Penicillium rubens	Staphylococcus epidermidis	Flight 3	2	0.0491564	2.31312	0	2.31312	0	1	-1	0	-1	0	Amensalism
Penicillium rubens	Staphylococcus haemolyticus	Flight 3	2	0.0491564	2.51873	0	2.51873	0	1	-1	0	-1	0	Amensalism
Penicillium rubens	Staphylococcus saprophyticus	Flight 3	2	0.0491564	2.36268	0	2.36268	0	0.98641	-1	0	-1	0	Amensalism
Penicillium rubens	Staphylococcus saprophyticus	Flight 3	3	0.0227979	1.48146	0.0268284	1.58717	0.0166223	0.983377	0.177	0.071	0.177	0	Commensals
Penicillium rubens	Staphylococcus sp. strain LCT-H4	Flight 3	2	0.0491564	2.38797	0	2.38797	0	0.996956	-1	0	-1	0	Amensalism
Penicillium rubens	Staphylococcus warneri	Flight 3	2	0.0491564	2.54276	0	2.54276	0	1	-1	0	-1	0	Amensalism
Rhodotorula sp. strain JG-1b	Rhodotorula toruloides	Flight 1	1	0.154495	2.34596	0.146562	2.35548	0.0585768	0.941423	-0.051	0.004	0	0	Neutral
Rhodotorula sp. strain JG-1b	Salmonella enterica	Flight 1	2	0.152857	8.47808	0.154933	8.48927	0.0179234	0.982078	0.014	0.001	0	0	Neutral
Rhodotorula sp. strain JG-1b	Salmonella enterica	Flight 3	1	0.154495	8.3717	0	8.3717	0	1	-1	0	-1	0	Amensalism
Rhodotorula sp. strain JG-1b	Shigella sonnei	Flight 1	2	0.152857	8.33125	0.152398	8.34359	0.0179377	0.982064	-0.003	0.001	0	0	Neutral
Rhodotorula sp. strain JG-1b	Staphylococcus aureus	Flight 3	2	0.156222	2.73949	0.601449	2.83556	0.174992	0.825008	2.85	0.035	2.85	0	Commensals
Rhodotorula sp. strain JG-1b	Staphylococcus epidermidis	Flight 3	2	0.156222	2.31312	0.601449	2.53976	0.19147	0.80853	2.85	0.098	2.85	0	Commensals
Rhodotorula sp. strain JG-1b	Staphylococcus haemolyticus	Flight 3	2	0.156222	2.51873	0.601449	2.71858	0.181158	0.818842	2.85	0.079	2.85	0	Commensals
Rhodotorula sp. strain JG-1b	Staphylococcus saprophyticus	Flight 3	2	0.156222	2.36268	0.601449	2.52647	0.192284	0.807716	2.85	0.069	2.85	0	Commensals
Rhodotorula sp. strain JG-1b	Staphylococcus sp. strain LCT-H4	Flight 3	2	0.156222	2.38797	0.601449	2.55072	0.190805	0.809195	2.85	0.068	2.85	0	Commensals
Rhodotorula sp. strain JG-1b	Staphylococcus warneri	Flight 3	2	0.156222	2.54276	0.601449	2.63031	0.186106	0.813894	2.85	0.034	2.85	0	Commensals
Salmonella enterica	Shigella sonnei	Flight 1	2	8.47808	8.33125	0.41749	8.98778	0.044389	0.955611	-0.951	0.079	-0.951	0	Amensalism
Salmonella enterica	Staphylococcus saprophyticus	Flight 3	3	6.81914	1.48146	8.72298	2.72214	0.762157	0.237843	0.279	0.837	0.279	0.837	Mutualism
Staphylococcus aureus	Staphylococcus epidermidis	Flight 3	2	2.73949	2.31312	0.104787	2.76382	0.0365287	0.963471	-0.962	0.195	-0.962	0.195	Parasitism
Staphylococcus aureus	Staphylococcus haemolyticus	Flight 3	2	2.73949	2.51873	0.117224	2.75577	0.0408022	0.959198	-0.957	0.094	-0.957	0	Amensalism
Staphylococcus aureus	Staphylococcus saprophyticus	Flight 3	2	2.73949	2.36268	0.0610843	2.972	0.0201394	0.979861	-0.978	0.258	-0.978	0.258	Parasitism
Staphylococcus aureus	Staphylococcus sp. strain LCT-H4	Flight 3	2	2.73949	2.38797	0.0328598	3.25314	0.01	0.990007	-0.988	0.362	-0.988	0.362	Parasitism
Staphylococcus aureus	Staphylococcus warneri	Flight 3	2	2.73949	2.54276	0.0288285	2.85404	0.01	0.990008	-0.989	0.122	-0.989	0.122	Parasitism
Staphylococcus epidermidis	Staphylococcus haemolyticus	Flight 3	2	2.31312	2.51873	2.71123	0.0614044	0.977853	0.0221466	0.172	-0.976	0.172	-0.976	Parasitism
Staphylococcus epidermidis	Staphylococcus saprophyticus	Flight 3	2	2.31312	2.36268	2.56632	0.0856766	0.967693	0.0323064	0.109	-0.964	0.109	-0.964	Parasitism
Staphylococcus epidermidis	Staphylococcus sp. strain LCT-H4	Flight 3	2	2.31312	2.38797	3.07126	0.100274	0.968383	0.0316168	0.328	-0.958	0.328	-0.958	Parasitism
Staphylococcus epidermidis	Staphylococcus warneri	Flight 3	2	2.31312	2.54276	2.68922	0.078974	0.971471	0.0285291	0.163	-0.969	0.163	-0.969	Parasitism
Staphylococcus haemolyticus	Staphylococcus saprophyticus	Flight 3	2	2.51873	2.36268	0.118684	2.87792	0.0396063	0.960394	-0.953	0.218	-0.953	0.218	Parasitism
Staphylococcus haemolyticus	Staphylococcus sp. strain LCT-H4	Flight 3	2	2.51873	2.38797	0.0328598	3.25314	0.01	0.990007	-0.987	0.362	-0.987	0.362	Parasitism
Staphylococcus haemolyticus	Staphylococcus warneri	Flight 3	2	2.51873	2.54276	0.02825	2.79677	0.01	0.990008	-0.989	0.1	-0.989	0.1	Parasitism
Staphylococcus saprophyticus	Staphylococcus sp. strain LCT-H4	Flight 3	2	2.36268	2.38797	0.0251291	2.50603	0.00992787	0.990072	-0.989	0.049	-0.989	0	Amensalism
Staphylococcus saprophyticus	Staphylococcus warneri	Flight 3	2	2.36268	2.54276	0.0890862	2.73541	0.0315406	0.968459	-0.962	0.076	-0.962	0	Amensalism
Staphylococcus sp. strain LCT-H4	Staphylococcus warneri	Flight 3	2	2.38797	2.54276	1.55685	1.55685	0.5	0.5	-0.348	-0.388	-0.348	-0.388	Competitive
